# Supplementary material for: Genomic epidemiology of SARS-CoV-2 in the UAE reveals novel virus mutation, patterns of co-infection and tissue specific host immune response
Source: Sci Rep. 2021 Jul 7;11:13971. doi: 10.1038/s41598-021-92851-3 (PMC8263779; doi:10.1038/s41598-021-92851-3)
Supplement: Supplementary file 1 — Supplementary Information 1. [file 41598_2021_92851_MOESM1_ESM.json]

{
  "meta": {
    "build_url": "https://github.com/nextstrain/ncov",
    "colorings": [
      {
        "key": "clade_membership",
        "title": "Clade",
        "type": "categorical"
      },
      {
        "key": "num_date",
        "title": "Sampling date",
        "type": "continuous"
      },
      {
        "key": "gt",
        "title": "Genotype",
        "type": "categorical"
      },
      {
        "key": "legacy_clade_membership",
        "title": "Old Nextstrain clade",
        "type": "categorical"
      },
      {
        "key": "pangolin_lineage",
        "title": "Pangolin lineage",
        "type": "categorical"
      },
      {
        "key": "location",
        "scale": [
          [
            "Wuhan",
            "#4B26B1"
          ],
          [
            "Guangzhou",
            "#3F4BCA"
          ],
          [
            "Taipei",
            "#4273CE"
          ],
          [
            "Taoyuan",
            "#4D93BE"
          ],
          [
            "Gold Coast",
            "#5EA9A1"
          ],
          [
            "Southeast Queensland",
            "#75B581"
          ],
          [
            "Sunshine Coast",
            "#90BC65"
          ],
          [
            "Rockhampton",
            "#AEBD50"
          ],
          [
            "Vanves",
            "#CAB843"
          ],
          [
            "Santa Clara County",
            "#E68735"
          ],
          [
            "King County",
            "#E25A2C"
          ],
          [
            "Brooklyn",
            "#DB2823"
          ]
        ],
        "title": "Location",
        "type": "categorical"
      },
      {
        "key": "division",
        "scale": [
          [
            "Hubei",
            "#5E1D9D"
          ],
          [
            "Fujian",
            "#4D22AD"
          ],
          [
            "Guangdong",
            "#462FBA"
          ],
          [
            "Taiwan",
            "#403DC5"
          ],
          [
            "Gujarat",
            "#3F4ECB"
          ],
          [
            "Amman",
            "#3F5FD0"
          ],
          [
            "Queensland",
            "#426FCE"
          ],
          [
            "Northern Territory",
            "#457ECB"
          ],
          [
            "Victoria",
            "#4A8AC4"
          ],
          [
            "United Arab Emirates",
            "#4F96BB"
          ],
          [
            "Muscat",
            "#569FB0"
          ],
          [
            "North Batinah",
            "#5DA8A4"
          ],
          [
            "Dakhiliyah",
            "#65AD97"
          ],
          [
            "Buraimi",
            "#6EB389"
          ],
          [
            "Madinah",
            "#78B77D"
          ],
          [
            "Moscow",
            "#83BA71"
          ],
          [
            "Republic of Buryatia",
            "#8FBC66"
          ],
          [
            "Latvia",
            "#9ABE5C"
          ],
          [
            "Reykjavik",
            "#A7BE54"
          ],
          [
            "Ile de France",
            "#B3BD4D"
          ],
          [
            "France",
            "#BEBB48"
          ],
          [
            "Catalunya",
            "#C9B843"
          ],
          [
            "Rostock",
            "#D2B240"
          ],
          [
            "England",
            "#DBAC3D"
          ],
          [
            "Stockholm",
            "#E0A23A"
          ],
          [
            "Vastra Gotaland",
            "#E59738"
          ],
          [
            "Santiago",
            "#E68835"
          ],
          [
            "Argentina",
            "#E67832"
          ],
          [
            "New York",
            "#E4652E"
          ],
          [
            "California",
            "#E1512A"
          ],
          [
            "Washington",
            "#DE3C26"
          ],
          [
            "Ontario",
            "#DB2823"
          ]
        ],
        "title": "Admin Division",
        "type": "categorical"
      },
      {
        "key": "country",
        "scale": [
          [
            "China",
            "#5E1D9D"
          ],
          [
            "Taiwan",
            "#492AB5"
          ],
          [
            "India",
            "#4042C7"
          ],
          [
            "Australia",
            "#3E5DD0"
          ],
          [
            "Saudi Arabia",
            "#4377CD"
          ],
          [
            "United Arab Emirates",
            "#4A8CC2"
          ],
          [
            "Oman",
            "#549DB2"
          ],
          [
            "Jordan",
            "#60AA9E"
          ],
          [
            "Russia",
            "#6EB389"
          ],
          [
            "Latvia",
            "#80B974"
          ],
          [
            "France",
            "#92BC63"
          ],
          [
            "Iceland",
            "#A6BE55"
          ],
          [
            "Germany",
            "#B9BC4A"
          ],
          [
            "Spain",
            "#CBB742"
          ],
          [
            "United Kingdom",
            "#D9AD3D"
          ],
          [
            "Sweden",
            "#E29D39"
          ],
          [
            "Chile",
            "#E68634"
          ],
          [
            "Argentina",
            "#E56A2F"
          ],
          [
            "USA",
            "#E04929"
          ],
          [
            "Canada",
            "#DB2823"
          ]
        ],
        "title": "Country",
        "type": "categorical"
      },
      {
        "key": "region",
        "scale": [
          [
            "Asia",
            "#4377CD"
          ],
          [
            "Oceania",
            "#61AB9D"
          ],
          [
            "Europe",
            "#94BD61"
          ],
          [
            "South America",
            "#CDB642"
          ],
          [
            "North America",
            "#E68133"
          ]
        ],
        "title": "Region",
        "type": "categorical"
      },
      {
        "key": "host",
        "title": "Host",
        "type": "categorical"
      },
      {
        "key": "age",
        "title": "Age",
        "type": "continuous"
      },
      {
        "key": "sex",
        "title": "Sex",
        "type": "categorical"
      },
      {
        "key": "author",
        "title": "Authors",
        "type": "categorical"
      },
      {
        "key": "originating_lab",
        "title": "Originating Lab",
        "type": "categorical"
      },
      {
        "key": "submitting_lab",
        "title": "Submitting Lab",
        "type": "categorical"
      },
      {
        "key": "recency",
        "scale": [
          [
            "Older",
            "#416DCE"
          ]
        ],
        "title": "Submission Date",
        "type": "categorical"
      },
      {
        "key": "country_exposure",
        "title": "Country of exposure",
        "type": "categorical"
      },
      {
        "key": "division_exposure",
        "title": "Division of exposure",
        "type": "categorical"
      },
      {
        "key": "region_exposure",
        "title": "Region of exposure",
        "type": "categorical"
      },
      {
        "key": "legacy_clade_membership",
        "title": "Old Nextstrain clade",
        "type": "categorical"
      },
      {
        "key": "recency",
        "scale": [
          [
            "Older",
            "#416DCE"
          ]
        ],
        "title": "Submission Date",
        "type": "categorical"
      }
    ],
    "description": "[\u8bf7\u70b9\u51fb\u8fd9\u91cc\u67e5\u770b\u4e2d\u6587\u7248\u672c](/ncov/zh)\n\n[Latest Nextstrain COVID-19 situation report in English](https://nextstrain.org/narratives/ncov/sit-rep/2020-04-17) and [in other languages](https://nextstrain.org/narratives/ncov/sit-rep/). Follow [@nextstrain](https://twitter.com/nextstrain) for continual updates to data and analysis.\n\nThis phylogeny shows evolutionary relationships of hCoV-19 (or SARS-CoV-2) viruses from the ongoing novel coronavirus COVID-19 pandemic. This phylogeny shows an initial emergence in Wuhan, China, in Nov-Dec 2019 followed by sustained human-to-human transmission leading to sampled infections. Although the genetic relationships among sampled viruses are quite clear, there is considerable uncertainty surrounding estimates of specific transmission dates and in reconstruction of geographic spread. Please be aware that specific inferred transmission patterns are only a hypothesis.\n\nThere are thousands of complete genomes available now and this number increases by hundreds of every day. This visualization can only handle ~3000 genomes in a single view for performance and legibility reasons. Because of this we have to subsample available genome data for these analysis views. Our primary [global analysis](/ncov/global/) subsamples to 120 genomes per admin division per month. This will result in a more equitable global sequence distribution, but it hides samples available from regions that are doing lots of sequencing. To mitigate against this, we've set up separate analyses to focus on particular regions. They are available on the \"Dataset\" dropdown on the left or by clicking on the following links: [Africa](/ncov/africa/), [Asia](/ncov/asia/), [Europe](/ncov/europe/), [North America](/ncov/north-america/), [Oceania](/ncov/oceania/) and [South America](/ncov/south-america/).\n\nSite numbering and genome structure uses [Wuhan-Hu-1/2019](https://www.ncbi.nlm.nih.gov/nuccore/MN908947) as reference. The phylogeny is rooted relative to early samples from Wuhan. Temporal resolution assumes a nucleotide substitution rate of 8 &times; 10^-4 subs per site per year. Full details on bioinformatic processing can be found [here](https://github.com/nextstrain/ncov). \n\nPhylogenetic context of nCoV in SARS-related betacoronaviruses can be seen [here](https://nextstrain.org/groups/blab/sars-like-cov).\n\nWe gratefully acknowledge the authors, originating and submitting laboratories of the genetic sequence and metadata made available through [GISAID](https://gisaid.org) on which this research is based. A full listing of all originating and submitting laboratories is available below. An attribution table is available by clicking on \"Download Data\" at the bottom of the page and then clicking on \"Strain Metadata\" in the resulting dialog box.\n",
    "display_defaults": {
      "branch_label": "clade",
      "color_by": "country",
      "distance_measure": "num_date",
      "geo_resolution": "country",
      "map_triplicate": true
    },
    "filters": [
      "recency",
      "clade_membership",
      "region",
      "country",
      "division",
      "location",
      "host",
      "author"
    ],
    "genome_annotations": {
      "E": {
        "end": 26472,
        "seqid": "config/reference.gb",
        "start": 26245,
        "strand": "+",
        "type": "CDS"
      },
      "M": {
        "end": 27191,
        "seqid": "config/reference.gb",
        "start": 26523,
        "strand": "+",
        "type": "CDS"
      },
      "N": {
        "end": 29533,
        "seqid": "config/reference.gb",
        "start": 28274,
        "strand": "+",
        "type": "CDS"
      },
      "ORF10": {
        "end": 29674,
        "seqid": "config/reference.gb",
        "start": 29558,
        "strand": "+",
        "type": "CDS"
      },
      "ORF14": {
        "end": 28955,
        "seqid": "config/reference.gb",
        "start": 28734,
        "strand": "+",
        "type": "CDS"
      },
      "ORF1a": {
        "end": 13468,
        "seqid": "config/reference.gb",
        "start": 266,
        "strand": "+",
        "type": "CDS"
      },
      "ORF1b": {
        "end": 21555,
        "seqid": "config/reference.gb",
        "start": 13468,
        "strand": "+",
        "type": "CDS"
      },
      "ORF3a": {
        "end": 26220,
        "seqid": "config/reference.gb",
        "start": 25393,
        "strand": "+",
        "type": "CDS"
      },
      "ORF6": {
        "end": 27387,
        "seqid": "config/reference.gb",
        "start": 27202,
        "strand": "+",
        "type": "CDS"
      },
      "ORF7a": {
        "end": 27759,
        "seqid": "config/reference.gb",
        "start": 27394,
        "strand": "+",
        "type": "CDS"
      },
      "ORF7b": {
        "end": 27887,
        "seqid": "config/reference.gb",
        "start": 27756,
        "strand": "+",
        "type": "CDS"
      },
      "ORF8": {
        "end": 28259,
        "seqid": "config/reference.gb",
        "start": 27894,
        "strand": "+",
        "type": "CDS"
      },
      "ORF9b": {
        "end": 28577,
        "seqid": "config/reference.gb",
        "start": 28284,
        "strand": "+",
        "type": "CDS"
      },
      "S": {
        "end": 25384,
        "seqid": "config/reference.gb",
        "start": 21563,
        "strand": "+",
        "type": "CDS"
      },
      "nuc": {
        "end": 29903,
        "seqid": "config/reference.gb",
        "start": 1,
        "strand": "+",
        "type": "source"
      }
    },
    "geo_resolutions": [
      {
        "demes": {
          "Brooklyn": {
            "latitude": 40.6782,
            "longitude": -73.9442
          },
          "Gold Coast": {
            "latitude": -28.019726,
            "longitude": 153.39816
          },
          "Guangzhou": {
            "latitude": 23.123972,
            "longitude": 113.292889
          },
          "King County": {
            "latitude": 47.449221,
            "longitude": -121.864246
          },
          "Rockhampton": {
            "latitude": -23.378823,
            "longitude": 150.509921
          },
          "Santa Clara County": {
            "latitude": 37.236094,
            "longitude": -121.683399
          },
          "Southeast Queensland": {
            "latitude": -27.478427,
            "longitude": 152.687047
          },
          "Sunshine Coast": {
            "latitude": -26.65,
            "longitude": 153.0667
          },
          "Taipei": {
            "latitude": 25.043279,
            "longitude": 121.565717
          },
          "Taoyuan": {
            "latitude": 24.951706,
            "longitude": 121.219785
          },
          "Vanves": {
            "latitude": 48.821722,
            "longitude": 2.288675
          },
          "Wuhan": {
            "latitude": 30.554807,
            "longitude": 114.271501
          }
        },
        "key": "location"
      },
      {
        "demes": {
          "Abu Dhabi": {
            "latitude": 24.46667,
            "longitude": 54.36667
          },
          "Amman": {
            "latitude": 31.9539,
            "longitude": 35.9106
          },
          "Argentina": {
            "latitude": -34.0,
            "longitude": -64.0
          },
          "Buraimi": {
            "latitude": 24.268575,
            "longitude": 55.826808
          },
          "California": {
            "latitude": 36.357039,
            "longitude": -119.690182
          },
          "Catalunya": {
            "latitude": 41.834815,
            "longitude": 1.606414
          },
          "Dakhiliyah": {
            "latitude": 22.316676,
            "longitude": 57.359135
          },
          "England": {
            "latitude": 52.405994,
            "longitude": -1.671707
          },
          "France": {
            "latitude": 46.2276,
            "longitude": 2.2137
          },
          "Fujian": {
            "latitude": 26.284852,
            "longitude": 118.122938
          },
          "Guangdong": {
            "latitude": 23.615762,
            "longitude": 114.483257
          },
          "Gujarat": {
            "latitude": 22.2587,
            "longitude": 71.1924
          },
          "Hubei": {
            "latitude": 31.095477,
            "longitude": 112.676644
          },
          "Ile de France": {
            "latitude": 48.724751,
            "longitude": 2.491522
          },
          "Latvia": {
            "latitude": 56.799689,
            "longitude": 25.441386
          },
          "Madinah": {
            "latitude": 24.5247,
            "longitude": 39.5692
          },
          "Moscow": {
            "latitude": 55.7558,
            "longitude": 37.6173
          },
          "Muscat": {
            "latitude": 23.580244,
            "longitude": 58.362707
          },
          "New York": {
            "latitude": 40.703395,
            "longitude": -73.904193
          },
          "North Batinah": {
            "latitude": 24.57731,
            "longitude": 56.43547
          },
          "Northern Territory": {
            "latitude": -19.4914,
            "longitude": 132.551
          },
          "Ontario": {
            "latitude": 44.429,
            "longitude": -79.377
          },
          "Queensland": {
            "latitude": -23.094025,
            "longitude": 144.192275
          },
          "Republic of Buryatia": {
            "latitude": 54.8331,
            "longitude": 112.4061
          },
          "Reykjavik": {
            "latitude": 64.1445,
            "longitude": -21.9418
          },
          "Rostock": {
            "latitude": 54.130776,
            "longitude": 12.106778
          },
          "Santiago": {
            "latitude": -33.383304,
            "longitude": -70.530623
          },
          "Stockholm": {
            "latitude": 59.33267,
            "longitude": 18.061849
          },
          "Taiwan": {
            "latitude": 23.8169,
            "longitude": 121.031365
          },
          "United Arab Emirates": {
            "latitude": 23.546651,
            "longitude": 54.065059
          },
          "Vastra Gotaland": {
            "latitude": 58.2528,
            "longitude": 13.0596
          },
          "Victoria": {
            "latitude": -37.121673,
            "longitude": 144.106178
          },
          "Washington": {
            "latitude": 47.183945,
            "longitude": -119.950361
          }
        },
        "key": "division"
      },
      {
        "demes": {
          "Argentina": {
            "latitude": -37.052315,
            "longitude": -64.869142
          },
          "Australia": {
            "latitude": -24.7761085,
            "longitude": 134.755
          },
          "Canada": {
            "latitude": 61.0666922,
            "longitude": -107.991707
          },
          "Chile": {
            "latitude": -31.7613364,
            "longitude": -71.3187696
          },
          "China": {
            "latitude": 35.000074,
            "longitude": 104.999927
          },
          "France": {
            "latitude": 46.603354,
            "longitude": 1.8883335
          },
          "Germany": {
            "latitude": 51.0834196,
            "longitude": 10.4234469
          },
          "Iceland": {
            "latitude": 64.90614,
            "longitude": -18.4826
          },
          "India": {
            "latitude": 22.3511148,
            "longitude": 78.6677428
          },
          "Jordan": {
            "latitude": 31.1667049,
            "longitude": 36.941628
          },
          "Latvia": {
            "latitude": 57.0,
            "longitude": 25.0
          },
          "Oman": {
            "latitude": 21.0000287,
            "longitude": 57.0036901
          },
          "Russia": {
            "latitude": 64.6863136,
            "longitude": 97.7453061
          },
          "Saudi Arabia": {
            "latitude": 25.0,
            "longitude": 45.0
          },
          "Spain": {
            "latitude": 40.0028028,
            "longitude": -4.0031039
          },
          "Sweden": {
            "latitude": 59.6749712,
            "longitude": 14.5208584
          },
          "Taiwan": {
            "latitude": 23.6978,
            "longitude": 120.9605
          },
          "USA": {
            "latitude": 39.7837304,
            "longitude": -100.4458824
          },
          "United Arab Emirates": {
            "latitude": 23.546651,
            "longitude": 54.065059
          },
          "United Kingdom": {
            "latitude": 54.542713,
            "longitude": -2.384858
          }
        },
        "key": "country"
      },
      {
        "demes": {
          "Asia": {
            "latitude": 30.451098,
            "longitude": 86.654576
          },
          "Europe": {
            "latitude": 49.646237,
            "longitude": 10.799454
          },
          "Middle East": {
            "latitude": 23.546651,
            "longitude": 54.065059
          },
          "North America": {
            "latitude": 28.2367447,
            "longitude": -97.738017
          },
          "Oceania": {
            "latitude": -25.0562891,
            "longitude": 152.008576
          },
          "South America": {
            "latitude": -13.083583,
            "longitude": -58.470721
          }
        },
        "key": "region"
      }
    ],
    "maintainers": [
      {
        "name": "the Nextstrain team",
        "url": "https://nextstrain.org/"
      }
    ],
    "panels": [
      "tree",
      "map",
      "entropy"
    ],
    "title": "Genomic epidemiology of novel coronavirus - Global subsampling",
    "updated": "2020-07-24"
  },
  "tree": {
    "branch_attrs": {
      "labels": {
        "clade": "19A"
      },
      "mutations": {}
    },
    "children": [
      {
        "branch_attrs": {
          "labels": {
            "aa": "ORF1a: L2235I, N3833K"
          },
          "mutations": {
            "ORF1a": [
              "L2235I",
              "N3833K"
            ],
            "nuc": [
              "C6968A",
              "T11764A"
            ]
          }
        },
        "name": "Wuhan/WH01/2019",
        "node_attrs": {
          "age": {
            "value": "44"
          },
          "author": {
            "author": "Weijun Chen et al",
            "paper_url": "https://dx.doi.org/10.1016/S0140-6736(20)30251-8",
            "title": "Genomic characterisation and epidemiology of 2019 novel coronavirus: implications for virus origins and receptor binding",
            "value": "Weijun Chen et al"
          },
          "clade_membership": {
            "value": "19A"
          },
          "country": {
            "confidence": {
              "China": 1.0
            },
            "entropy": -1.000088900581841e-12,
            "value": "China"
          },
          "div": 2.0050406126043474,
          "division": {
            "value": "Hubei"
          },
          "division_exposure": {
            "value": "Hubei"
          },
          "genbank_accession": {
            "value": "LR757998"
          },
          "gisaid_epi_isl": {
            "value": "EPI_ISL_406798"
          },
          "host": {
            "value": "Human"
          },
          "legacy_clade_membership": {
            "value": "unassigned"
          },
          "location": {
            "value": "Wuhan"
          },
          "num_date": {
            "confidence": [
              2019.9849315068493,
              2019.9849315068493
            ],
            "value": 2019.9849315068493
          },
          "originating_lab": {
            "value": "General Hospital of Central Theater Command of People's Liberation Army of China"
          },
          "pangolin_lineage": {
            "value": "B"
          },
          "recency": {
            "value": "Older"
          },
          "region": {
            "value": "Asia"
          },
          "region_exposure": {
            "value": "Asia"
          },
          "sex": {
            "value": "Male"
          },
          "submitting_lab": {
            "value": "BGI & Institute of Microbiology, Chinese Academy of Sciences & Shandong First Medical University & Shandong Academy of Medical Sciences & General Hospital of Central Theater Command of People's Liberation Army of China"
          },
          "url": "https://www.gisaid.org"
        }
      },
      {
        "branch_attrs": {
          "mutations": {}
        },
        "children": [
          {
            "branch_attrs": {
              "mutations": {}
            },
            "name": "Wuhan/Hu-1/2019",
            "node_attrs": {
              "author": {
                "author": "Zhang et al",
                "paper_url": "https://dx.doi.org/10.1038/s41586-020-2008-3",
                "title": "A new coronavirus associated with human respiratory disease in China",
                "value": "Zhang et al"
              },
              "clade_membership": {
                "value": "19A"
              },
              "country": {
                "confidence": {
                  "China": 1.0
                },
                "entropy": -1.000088900581841e-12,
                "value": "China"
              },
              "div": 2.2973766785748558e-14,
              "division": {
                "value": "Hubei"
              },
              "division_exposure": {
                "value": "Hubei"
              },
              "genbank_accession": {
                "value": "MN908947"
              },
              "gisaid_epi_isl": {
                "value": "EPI_ISL_402125"
              },
              "host": {
                "value": "Human"
              },
              "legacy_clade_membership": {
                "value": "unassigned"
              },
              "location": {
                "value": "Wuhan"
              },
              "num_date": {
                "confidence": [
                  2019.9849315068493,
                  2019.9849315068493
                ],
                "value": 2019.9849315068493
              },
              "pangolin_lineage": {
                "value": "unassigned"
              },
              "recency": {
                "value": "Older"
              },
              "region": {
                "value": "Asia"
              },
              "region_exposure": {
                "value": "Asia"
              },
              "submitting_lab": {
                "value": "National Institute for Communicable Disease Control and Prevention (ICDC) Chinese Center for Disease Control and Prevention (China CDC)"
              },
              "url": "https://www.gisaid.org"
            }
          },
          {
            "branch_attrs": {
              "mutations": {}
            },
            "children": [
              {
                "branch_attrs": {
                  "mutations": {}
                },
                "children": [
                  {
                    "branch_attrs": {
                      "mutations": {
                        "nuc": [
                          "G2494A",
                          "C18501T"
                        ]
                      }
                    },
                    "name": "UnitedArabEmirates/L4184/2020",
                    "node_attrs": {
                      "age": {
                        "value": "28"
                      },
                      "author": {
                        "author": "Ahmad Abou Tayoun et al",
                        "paper_url": "https://dx.doi.org/10.1101/2020.05.06.080606",
                        "title": "Whole genome sequencing and phylogenetic analysis of SARS-CoV-2 strains from the index and early patients with COVID-19 in Dubai, United Arab Emirates, 29 January to 18 March 2020",
                        "value": "Ahmad Abou Tayoun et al A"
                      },
                      "clade_membership": {
                        "value": "19A"
                      },
                      "country": {
                        "confidence": {
                          "United Arab Emirates": 1.0
                        },
                        "entropy": -1.000088900581841e-12,
                        "value": "United Arab Emirates"
                      },
                      "div": 1.999802032702746,
                      "division": {
                        "value": "United Arab Emirates"
                      },
                      "division_exposure": {
                        "value": "United Arab Emirates"
                      },
                      "gisaid_epi_isl": {
                        "value": "EPI_ISL_435133"
                      },
                      "host": {
                        "value": "Human"
                      },
                      "legacy_clade_membership": {
                        "value": "unassigned"
                      },
                      "num_date": {
                        "confidence": [
                          2020.1898907103825,
                          2020.1898907103825
                        ],
                        "value": 2020.1898907103825
                      },
                      "originating_lab": {
                        "value": "Mohammed Bin Rashid University of Medicine and Health Sciences"
                      },
                      "pangolin_lineage": {
                        "value": "B"
                      },
                      "recency": {
                        "value": "Older"
                      },
                      "region": {
                        "value": "Asia"
                      },
                      "region_exposure": {
                        "value": "Asia"
                      },
                      "sex": {
                        "value": "Female"
                      },
                      "submitting_lab": {
                        "value": "Al Jalila Genomics Center"
                      },
                      "url": "https://www.gisaid.org"
                    }
                  },
                  {
                    "branch_attrs": {
                      "mutations": {}
                    },
                    "children": [
                      {
                        "branch_attrs": {
                          "labels": {
                            "aa": "ORF1a: M85I; ORF1b: A390V"
                          },
                          "mutations": {
                            "ORF1a": [
                              "M85I"
                            ],
                            "ORF1b": [
                              "A390V"
                            ],
                            "nuc": [
                              "G520T",
                              "C14636T"
                            ]
                          }
                        },
                        "name": "UnitedArabEmirates/L9766/2020",
                        "node_attrs": {
                          "age": {
                            "value": "28"
                          },
                          "author": {
                            "author": "Ahmad Abou Tayoun et al",
                            "paper_url": "https://dx.doi.org/10.1101/2020.05.06.080606",
                            "title": "Whole genome sequencing and phylogenetic analysis of SARS-CoV-2 strains from the index and early patients with COVID-19 in Dubai, United Arab Emirates, 29 January to 18 March 2020",
                            "value": "Ahmad Abou Tayoun et al A"
                          },
                          "clade_membership": {
                            "value": "19A"
                          },
                          "country": {
                            "confidence": {
                              "United Arab Emirates": 0.9999999999999999
                            },
                            "entropy": -9.99866855976916e-13,
                            "value": "United Arab Emirates"
                          },
                          "div": 1.9998010878616497,
                          "division": {
                            "value": "United Arab Emirates"
                          },
                          "division_exposure": {
                            "value": "United Arab Emirates"
                          },
                          "gisaid_epi_isl": {
                            "value": "EPI_ISL_435142"
                          },
                          "host": {
                            "value": "Human"
                          },
                          "legacy_clade_membership": {
                            "value": "unassigned"
                          },
                          "num_date": {
                            "confidence": [
                              2020.200819672131,
                              2020.200819672131
                            ],
                            "value": 2020.200819672131
                          },
                          "originating_lab": {
                            "value": "Mohammed Bin Rashid University of Medicine and Health Sciences"
                          },
                          "pangolin_lineage": {
                            "value": "B"
                          },
                          "recency": {
                            "value": "Older"
                          },
                          "region": {
                            "value": "Asia"
                          },
                          "region_exposure": {
                            "value": "Asia"
                          },
                          "sex": {
                            "value": "Female"
                          },
                          "submitting_lab": {
                            "value": "Al Jalila Genomics Center"
                          },
                          "url": "https://www.gisaid.org"
                        }
                      },
                      {
                        "branch_attrs": {
                          "labels": {
                            "aa": "ORF1b: I1566V"
                          },
                          "mutations": {
                            "ORF1b": [
                              "I1566V"
                            ],
                            "nuc": [
                              "A18163G"
                            ]
                          }
                        },
                        "name": "UnitedArabEmirates/L1014/2020",
                        "node_attrs": {
                          "age": {
                            "value": "27"
                          },
                          "author": {
                            "author": "Ahmad Abou Tayoun et al",
                            "paper_url": "https://dx.doi.org/10.1101/2020.05.06.080606",
                            "title": "Whole genome sequencing and phylogenetic analysis of SARS-CoV-2 strains from the index and early patients with COVID-19 in Dubai, United Arab Emirates, 29 January to 18 March 2020",
                            "value": "Ahmad Abou Tayoun et al A"
                          },
                          "clade_membership": {
                            "value": "19A"
                          },
                          "country": {
                            "confidence": {
                              "United Arab Emirates": 0.9999999999999999
                            },
                            "entropy": -9.99866855976916e-13,
                            "value": "United Arab Emirates"
                          },
                          "div": 0.9997018851229224,
                          "division": {
                            "value": "United Arab Emirates"
                          },
                          "division_exposure": {
                            "value": "United Arab Emirates"
                          },
                          "gisaid_epi_isl": {
                            "value": "EPI_ISL_435127"
                          },
                          "host": {
                            "value": "Human"
                          },
                          "legacy_clade_membership": {
                            "value": "unassigned"
                          },
                          "num_date": {
                            "confidence": [
                              2020.2035519125684,
                              2020.2035519125684
                            ],
                            "value": 2020.2035519125684
                          },
                          "originating_lab": {
                            "value": "Mohammed Bin Rashid University of Medicine and Health Sciences"
                          },
                          "pangolin_lineage": {
                            "value": "B"
                          },
                          "recency": {
                            "value": "Older"
                          },
                          "region": {
                            "value": "Asia"
                          },
                          "region_exposure": {
                            "value": "Asia"
                          },
                          "sex": {
                            "value": "Female"
                          },
                          "submitting_lab": {
                            "value": "Al Jalila Genomics Center"
                          },
                          "url": "https://www.gisaid.org"
                        }
                      }
                    ],
                    "name": "NODE_0000005",
                    "node_attrs": {
                      "clade_membership": {
                        "value": "19A"
                      },
                      "div": 4.774314712444743e-14,
                      "legacy_clade_membership": {
                        "value": "unassigned"
                      },
                      "num_date": {
                        "confidence": [
                          2020.069443457721,
                          2020.1976103867262
                        ],
                        "value": 2020.1766846577716
                      },
                      "pangolin_lineage": {
                        "value": "B"
                      },
                      "country": {
                        "confidence": {
                          "United Arab Emirates": 0.9999816319553483
                        },
                        "entropy": 0.0002650026770018272,
                        "value": "United Arab Emirates"
                      }
                    }
                  }
                ],
                "name": "NODE_0000004",
                "node_attrs": {
                  "clade_membership": {
                    "value": "19A"
                  },
                  "div": 3.5807360343335575e-14,
                  "legacy_clade_membership": {
                    "value": "unassigned"
                  },
                  "num_date": {
                    "confidence": [
                      2020.0552316171156,
                      2020.1766763326623
                    ],
                    "value": 2020.1117780170448
                  },
                  "pangolin_lineage": {
                    "value": "B"
                  },
                  "country": {
                    "confidence": {
                      "United Arab Emirates": 0.9999443645757329
                    },
                    "entropy": 0.0006780933110885807,
                    "value": "United Arab Emirates"
                  }
                }
              },
              {
                "branch_attrs": {
                  "labels": {
                    "aa": "N: P344S"
                  },
                  "mutations": {
                    "N": [
                      "P344S"
                    ],
                    "nuc": [
                      "C29303T"
                    ]
                  }
                },
                "children": [
                  {
                    "branch_attrs": {
                      "mutations": {}
                    },
                    "name": "UnitedArabEmirates/L4280/2020",
                    "node_attrs": {
                      "age": {
                        "value": "36"
                      },
                      "author": {
                        "author": "Ahmad Abou Tayoun et al",
                        "paper_url": "https://dx.doi.org/10.1101/2020.05.06.080606",
                        "title": "Whole genome sequencing and phylogenetic analysis of SARS-CoV-2 strains from the index and early patients with COVID-19 in Dubai, United Arab Emirates, 29 January to 18 March 2020",
                        "value": "Ahmad Abou Tayoun et al A"
                      },
                      "clade_membership": {
                        "value": "19A"
                      },
                      "country": {
                        "confidence": {
                          "United Arab Emirates": 0.9999999999999999
                        },
                        "entropy": -9.99866855976916e-13,
                        "value": "United Arab Emirates"
                      },
                      "div": 0.9966588218711492,
                      "division": {
                        "value": "United Arab Emirates"
                      },
                      "division_exposure": {
                        "value": "United Arab Emirates"
                      },
                      "gisaid_epi_isl": {
                        "value": "EPI_ISL_435134"
                      },
                      "host": {
                        "value": "Human"
                      },
                      "legacy_clade_membership": {
                        "value": "unassigned"
                      },
                      "num_date": {
                        "confidence": [
                          2020.1051912568305,
                          2020.1051912568305
                        ],
                        "value": 2020.1051912568305
                      },
                      "originating_lab": {
                        "value": "Mohammed Bin Rashid University of Medicine and Health Sciences"
                      },
                      "pangolin_lineage": {
                        "value": "B"
                      },
                      "recency": {
                        "value": "Older"
                      },
                      "region": {
                        "value": "Asia"
                      },
                      "region_exposure": {
                        "value": "Asia"
                      },
                      "sex": {
                        "value": "Male"
                      },
                      "submitting_lab": {
                        "value": "Al Jalila Genomics Center"
                      },
                      "url": "https://www.gisaid.org"
                    }
                  },
                  {
                    "branch_attrs": {
                      "mutations": {
                        "nuc": [
                          "C15324T"
                        ]
                      }
                    },
                    "children": [
                      {
                        "branch_attrs": {
                          "mutations": {}
                        },
                        "name": "China/IQTC01/2020",
                        "node_attrs": {
                          "author": {
                            "author": "Shi et al",
                            "paper_url": "http://biorxiv.org/lookup/doi/10.1101/2020.04.01.019463",
                            "title": "Insights into The Codon Usage Bias of 13 Severe Acute Respiratory Syndrome Coronavirus 2 (SARS-CoV-2) Isolates from Different Geo-locations",
                            "value": "Shi et al"
                          },
                          "clade_membership": {
                            "value": "19A"
                          },
                          "country": {
                            "confidence": {
                              "China": 1.0
                            },
                            "entropy": -1.000088900581841e-12,
                            "value": "China"
                          },
                          "div": 1.993328775179818,
                          "division": {
                            "value": "Guangdong"
                          },
                          "division_exposure": {
                            "value": "Guangdong"
                          },
                          "gisaid_epi_isl": {
                            "value": "EPI_ISL_412966"
                          },
                          "host": {
                            "value": "Human"
                          },
                          "legacy_clade_membership": {
                            "value": "unassigned"
                          },
                          "location": {
                            "value": "Guangzhou"
                          },
                          "num_date": {
                            "confidence": [
                              2020.0969945355191,
                              2020.0969945355191
                            ],
                            "value": 2020.0969945355191
                          },
                          "pangolin_lineage": {
                            "value": "B"
                          },
                          "recency": {
                            "value": "Older"
                          },
                          "region": {
                            "value": "Asia"
                          },
                          "region_exposure": {
                            "value": "Asia"
                          },
                          "submitting_lab": {
                            "value": "Technology Centre, Guangzhou Customs"
                          },
                          "url": "https://www.gisaid.org"
                        }
                      },
                      {
                        "branch_attrs": {
                          "labels": {
                            "aa": "S: Y28H"
                          },
                          "mutations": {
                            "S": [
                              "Y28H"
                            ],
                            "nuc": [
                              "T21644C"
                            ]
                          }
                        },
                        "children": [
                          {
                            "branch_attrs": {
                              "labels": {
                                "aa": "ORF1b: R164C; S: S939F"
                              },
                              "mutations": {
                                "ORF1b": [
                                  "R164C"
                                ],
                                "S": [
                                  "S939F"
                                ],
                                "nuc": [
                                  "C13957T",
                                  "C23170T",
                                  "C24378T"
                                ]
                              }
                            },
                            "name": "UnitedArabEmirates/L6599/2020",
                            "node_attrs": {
                              "age": {
                                "value": "41"
                              },
                              "author": {
                                "author": "Ahmad Abou Tayoun et al",
                                "paper_url": "https://dx.doi.org/10.1101/2020.05.06.080606",
                                "title": "Whole genome sequencing and phylogenetic analysis of SARS-CoV-2 strains from the index and early patients with COVID-19 in Dubai, United Arab Emirates, 29 January to 18 March 2020",
                                "value": "Ahmad Abou Tayoun et al A"
                              },
                              "clade_membership": {
                                "value": "19A"
                              },
                              "country": {
                                "confidence": {
                                  "United Arab Emirates": 1.0
                                },
                                "entropy": -1.000088900581841e-12,
                                "value": "United Arab Emirates"
                              },
                              "div": 5.989981137406922,
                              "division": {
                                "value": "United Arab Emirates"
                              },
                              "division_exposure": {
                                "value": "United Arab Emirates"
                              },
                              "gisaid_epi_isl": {
                                "value": "EPI_ISL_435138"
                              },
                              "host": {
                                "value": "Human"
                              },
                              "legacy_clade_membership": {
                                "value": "unassigned"
                              },
                              "num_date": {
                                "confidence": [
                                  2020.1516393442623,
                                  2020.1516393442623
                                ],
                                "value": 2020.1516393442623
                              },
                              "originating_lab": {
                                "value": "Mohammed Bin Rashid University of Medicine and Health Sciences"
                              },
                              "pangolin_lineage": {
                                "value": "B"
                              },
                              "recency": {
                                "value": "Older"
                              },
                              "region": {
                                "value": "Asia"
                              },
                              "region_exposure": {
                                "value": "Asia"
                              },
                              "sex": {
                                "value": "Male"
                              },
                              "submitting_lab": {
                                "value": "Al Jalila Genomics Center"
                              },
                              "url": "https://www.gisaid.org"
                            }
                          },
                          {
                            "branch_attrs": {
                              "labels": {
                                "aa": "ORF1a: T1626I, L3430X, P3431X, V3847I; ORF1b: P1325S"
                              },
                              "mutations": {
                                "ORF1a": [
                                  "T1626I",
                                  "L3430X",
                                  "P3431X",
                                  "V3847I"
                                ],
                                "ORF1b": [
                                  "P1325S"
                                ],
                                "nuc": [
                                  "C5142T",
                                  "C5986T",
                                  "T7087C",
                                  "G8179A",
                                  "A10555-",
                                  "C10556-",
                                  "C10557-",
                                  "G11804A",
                                  "C17440T"
                                ]
                              }
                            },
                            "children": [
                              {
                                "branch_attrs": {
                                  "mutations": {}
                                },
                                "name": "UnitedArabEmirates/0536/2020",
                                "node_attrs": {
                                  "author": {
                                    "author": "?",
                                    "value": "?"
                                  },
                                  "clade_membership": {
                                    "value": "19A"
                                  },
                                  "country": {
                                    "confidence": {
                                      "United Arab Emirates": 1.0
                                    },
                                    "entropy": -1.000088900581841e-12,
                                    "value": "United Arab Emirates"
                                  },
                                  "div": 8.977399707147855,
                                  "division": {
                                    "value": "Abu Dhabi"
                                  },
                                  "division_exposure": {
                                    "value": "Abu Dhabi"
                                  },
                                  "host": {
                                    "value": "Human"
                                  },
                                  "legacy_clade_membership": {
                                    "value": "unassigned"
                                  },
                                  "location": {
                                    "value": "Abu Dhabi"
                                  },
                                  "num_date": {
                                    "confidence": [
                                      2020.3756830601094,
                                      2020.3756830601094
                                    ],
                                    "value": 2020.3756830601094
                                  },
                                  "pangolin_lineage": {
                                    "value": "unassigned"
                                  },
                                  "recency": {
                                    "value": "Older"
                                  },
                                  "region": {
                                    "value": "Middle East"
                                  },
                                  "region_exposure": {
                                    "value": "Middle East"
                                  }
                                }
                              },
                              {
                                "branch_attrs": {
                                  "mutations": {}
                                },
                                "name": "UnitedArabEmirates/0252/2020",
                                "node_attrs": {
                                  "author": {
                                    "author": "?",
                                    "value": "?"
                                  },
                                  "clade_membership": {
                                    "value": "19A"
                                  },
                                  "country": {
                                    "confidence": {
                                      "United Arab Emirates": 1.0
                                    },
                                    "entropy": -1.000088900581841e-12,
                                    "value": "United Arab Emirates"
                                  },
                                  "div": 8.977399707147855,
                                  "division": {
                                    "value": "Abu Dhabi"
                                  },
                                  "division_exposure": {
                                    "value": "Abu Dhabi"
                                  },
                                  "host": {
                                    "value": "Human"
                                  },
                                  "legacy_clade_membership": {
                                    "value": "unassigned"
                                  },
                                  "location": {
                                    "value": "Abu Dhabi"
                                  },
                                  "num_date": {
                                    "confidence": [
                                      2020.3756830601094,
                                      2020.3756830601094
                                    ],
                                    "value": 2020.3756830601094
                                  },
                                  "pangolin_lineage": {
                                    "value": "unassigned"
                                  },
                                  "recency": {
                                    "value": "Older"
                                  },
                                  "region": {
                                    "value": "Middle East"
                                  },
                                  "region_exposure": {
                                    "value": "Middle East"
                                  }
                                }
                              }
                            ],
                            "name": "NODE_0000106",
                            "node_attrs": {
                              "clade_membership": {
                                "value": "19A"
                              },
                              "div": 8.977399707147843,
                              "legacy_clade_membership": {
                                "value": "unassigned"
                              },
                              "num_date": {
                                "confidence": [
                                  2020.3496116116205,
                                  2020.3756830601094
                                ],
                                "value": 2020.368940830125
                              },
                              "country": {
                                "confidence": {
                                  "United Arab Emirates": 0.9999751951812466
                                },
                                "entropy": 0.00034417406558551774,
                                "value": "United Arab Emirates"
                              }
                            }
                          }
                        ],
                        "name": "NODE_0000105",
                        "node_attrs": {
                          "clade_membership": {
                            "value": "19A"
                          },
                          "div": 2.9899981693556903,
                          "legacy_clade_membership": {
                            "value": "unassigned"
                          },
                          "num_date": {
                            "confidence": [
                              2020.092584912093,
                              2020.1358507753391
                            ],
                            "value": 2020.1124736678696
                          },
                          "country": {
                            "confidence": {
                              "United Arab Emirates": 0.999594484951683
                            },
                            "entropy": 0.0037503861394595083,
                            "value": "United Arab Emirates"
                          }
                        }
                      }
                    ],
                    "name": "NODE_0000104",
                    "node_attrs": {
                      "clade_membership": {
                        "value": "19A"
                      },
                      "div": 1.9933287751798066,
                      "legacy_clade_membership": {
                        "value": "unassigned"
                      },
                      "num_date": {
                        "confidence": [
                          2020.072497355795,
                          2020.0969945355191
                        ],
                        "value": 2020.0969945355191
                      },
                      "country": {
                        "confidence": {
                          "China": 0.020360014495006757,
                          "United Arab Emirates": 0.9792896039518608
                        },
                        "entropy": 0.10353637917163495,
                        "value": "United Arab Emirates"
                      }
                    }
                  }
                ],
                "name": "NODE_0000103",
                "node_attrs": {
                  "clade_membership": {
                    "value": "19A"
                  },
                  "div": 0.996658821871138,
                  "legacy_clade_membership": {
                    "value": "unassigned"
                  },
                  "num_date": {
                    "confidence": [
                      2020.0410514192613,
                      2020.0935187812327
                    ],
                    "value": 2020.0771609668645
                  },
                  "country": {
                    "confidence": {
                      "China": 0.0019659894167723623,
                      "United Arab Emirates": 0.9980050193994109
                    },
                    "entropy": 0.01462101539815487,
                    "value": "United Arab Emirates"
                  }
                }
              }
            ],
            "name": "NODE_0000002",
            "node_attrs": {
              "clade_membership": {
                "value": "19A"
              },
              "div": 2.3871573562223715e-14,
              "legacy_clade_membership": {
                "value": "unassigned"
              },
              "num_date": {
                "confidence": [
                  2019.9840770303863,
                  2020.0700504368567
                ],
                "value": 2020.0602911324174
              },
              "country": {
                "confidence": {
                  "China": 0.0019941083926274,
                  "United Arab Emirates": 0.9979761029661207
                },
                "entropy": 0.014806315593530732,
                "value": "United Arab Emirates"
              }
            }
          }
        ],
        "name": "NODE_0000001",
        "node_attrs": {
          "clade_membership": {
            "value": "19A"
          },
          "div": 1.1935786781111857e-14,
          "legacy_clade_membership": {
            "value": "unassigned"
          },
          "num_date": {
            "confidence": [
              2019.9612636224301,
              2019.9849315068493
            ],
            "value": 2019.9728995613352
          },
          "country": {
            "confidence": {
              "China": 0.02153901771520413,
              "United Arab Emirates": 0.9781167181202971
            },
            "entropy": 0.10800448474454724,
            "value": "United Arab Emirates"
          }
        }
      },
      {
        "branch_attrs": {
          "labels": {
            "aa": "ORF1a: L3606F"
          },
          "mutations": {
            "ORF1a": [
              "L3606F"
            ],
            "nuc": [
              "G11083T"
            ]
          }
        },
        "children": [
          {
            "branch_attrs": {
              "labels": {
                "aa": "ORF1a: T403I; ORF3a: G251V"
              },
              "mutations": {
                "ORF1a": [
                  "T403I"
                ],
                "ORF3a": [
                  "G251V"
                ],
                "nuc": [
                  "C1473T",
                  "C14805T",
                  "T17247C",
                  "G26144T"
                ]
              }
            },
            "children": [
              {
                "branch_attrs": {
                  "labels": {
                    "aa": "N: D377Y; ORF1b: E1474K"
                  },
                  "mutations": {
                    "N": [
                      "D377Y"
                    ],
                    "ORF1b": [
                      "E1474K"
                    ],
                    "nuc": [
                      "G17887A",
                      "G29402T",
                      "G29711A"
                    ]
                  }
                },
                "name": "UnitedArabEmirates/0130/2020",
                "node_attrs": {
                  "author": {
                    "author": "?",
                    "value": "?"
                  },
                  "clade_membership": {
                    "value": "19A"
                  },
                  "country": {
                    "confidence": {
                      "United Arab Emirates": 1.0
                    },
                    "entropy": -1.000088900581841e-12,
                    "value": "United Arab Emirates"
                  },
                  "div": 7.986799980310417,
                  "division": {
                    "value": "Abu Dhabi"
                  },
                  "division_exposure": {
                    "value": "Abu Dhabi"
                  },
                  "host": {
                    "value": "Human"
                  },
                  "legacy_clade_membership": {
                    "value": "A1a"
                  },
                  "location": {
                    "value": "Abu Dhabi"
                  },
                  "num_date": {
                    "confidence": [
                      2020.3784153005465,
                      2020.3784153005465
                    ],
                    "value": 2020.3784153005465
                  },
                  "pangolin_lineage": {
                    "value": "unassigned"
                  },
                  "recency": {
                    "value": "Older"
                  },
                  "region": {
                    "value": "Middle East"
                  },
                  "region_exposure": {
                    "value": "Middle East"
                  }
                }
              },
              {
                "branch_attrs": {
                  "mutations": {}
                },
                "name": "Oman/RESP-20-6081/2020",
                "node_attrs": {
                  "age": {
                    "value": "22"
                  },
                  "author": {
                    "author": "Samira Al-Maruqi et al",
                    "value": "Samira Al-Maruqi et al"
                  },
                  "clade_membership": {
                    "value": "19A"
                  },
                  "country": {
                    "confidence": {
                      "Oman": 0.9999999999999999
                    },
                    "entropy": -9.99866855976916e-13,
                    "value": "Oman"
                  },
                  "div": 4.985935456185223,
                  "division": {
                    "value": "Buraimi"
                  },
                  "division_exposure": {
                    "value": "Buraimi"
                  },
                  "gisaid_epi_isl": {
                    "value": "EPI_ISL_457995"
                  },
                  "host": {
                    "value": "Human"
                  },
                  "legacy_clade_membership": {
                    "value": "A1a"
                  },
                  "num_date": {
                    "confidence": [
                      2020.233606557377,
                      2020.233606557377
                    ],
                    "value": 2020.233606557377
                  },
                  "originating_lab": {
                    "value": "Oman-NIC"
                  },
                  "pangolin_lineage": {
                    "value": "unassigned"
                  },
                  "recency": {
                    "value": "Older"
                  },
                  "region": {
                    "value": "Asia"
                  },
                  "region_exposure": {
                    "value": "Asia"
                  },
                  "sex": {
                    "value": "Male"
                  },
                  "submitting_lab": {
                    "value": "Oman-NIC"
                  },
                  "url": "https://www.gisaid.org"
                }
              }
            ],
            "name": "NODE_0000109",
            "node_attrs": {
              "clade_membership": {
                "value": "19A"
              },
              "div": 4.985935456185212,
              "legacy_clade_membership": {
                "value": "A1a"
              },
              "num_date": {
                "confidence": [
                  2020.192200792622,
                  2020.233606557377
                ],
                "value": 2020.233606557377
              },
              "country": {
                "confidence": {
                  "Oman": 0.02740729918745932,
                  "United Arab Emirates": 0.9723718083181985
                },
                "entropy": 0.12830238446049005,
                "value": "United Arab Emirates"
              }
            }
          },
          {
            "branch_attrs": {
              "labels": {
                "aa": "ORF1a: V378I"
              },
              "mutations": {
                "ORF1a": [
                  "V378I"
                ],
                "nuc": [
                  "G1397A",
                  "T28688C",
                  "G29742T"
                ]
              }
            },
            "children": [
              {
                "branch_attrs": {
                  "labels": {
                    "aa": "N: S188P, T263A"
                  },
                  "mutations": {
                    "N": [
                      "S188P",
                      "T263A"
                    ],
                    "nuc": [
                      "C20235A",
                      "T20787C",
                      "T22042C",
                      "T28835C",
                      "A29060G"
                    ]
                  }
                },
                "name": "UnitedArabEmirates/L0904/2020",
                "node_attrs": {
                  "age": {
                    "value": "35"
                  },
                  "author": {
                    "author": "Ahmad Abou Tayoun et al",
                    "paper_url": "https://dx.doi.org/10.1101/2020.05.06.080606",
                    "title": "Whole genome sequencing and phylogenetic analysis of SARS-CoV-2 strains from the index and early patients with COVID-19 in Dubai, United Arab Emirates, 29 January to 18 March 2020",
                    "value": "Ahmad Abou Tayoun et al A"
                  },
                  "clade_membership": {
                    "value": "19A"
                  },
                  "country": {
                    "confidence": {
                      "United Arab Emirates": 1.0
                    },
                    "entropy": -1.000088900581841e-12,
                    "value": "United Arab Emirates"
                  },
                  "div": 8.993893328547625,
                  "division": {
                    "value": "United Arab Emirates"
                  },
                  "division_exposure": {
                    "value": "United Arab Emirates"
                  },
                  "gisaid_epi_isl": {
                    "value": "EPI_ISL_435126"
                  },
                  "host": {
                    "value": "Human"
                  },
                  "legacy_clade_membership": {
                    "value": "A3"
                  },
                  "num_date": {
                    "confidence": [
                      2020.1516393442623,
                      2020.1516393442623
                    ],
                    "value": 2020.1516393442623
                  },
                  "originating_lab": {
                    "value": "Mohammed Bin Rashid University of Medicine and Health Sciences"
                  },
                  "pangolin_lineage": {
                    "value": "B.4"
                  },
                  "recency": {
                    "value": "Older"
                  },
                  "region": {
                    "value": "Asia"
                  },
                  "region_exposure": {
                    "value": "Asia"
                  },
                  "sex": {
                    "value": "Male"
                  },
                  "submitting_lab": {
                    "value": "Al Jalila Genomics Center"
                  },
                  "url": "https://www.gisaid.org"
                }
              },
              {
                "branch_attrs": {
                  "labels": {
                    "aa": "ORF1a: S302F, A307V; ORF1b: T1637I"
                  },
                  "mutations": {
                    "ORF1a": [
                      "S302F",
                      "A307V"
                    ],
                    "ORF1b": [
                      "T1637I"
                    ],
                    "nuc": [
                      "C1170T",
                      "C1185T",
                      "T16545C",
                      "C18377T",
                      "G29374A"
                    ]
                  }
                },
                "name": "UnitedArabEmirates/L0184/2020",
                "node_attrs": {
                  "age": {
                    "value": "64"
                  },
                  "author": {
                    "author": "Ahmad Abou Tayoun et al",
                    "paper_url": "https://dx.doi.org/10.1101/2020.05.06.080606",
                    "title": "Whole genome sequencing and phylogenetic analysis of SARS-CoV-2 strains from the index and early patients with COVID-19 in Dubai, United Arab Emirates, 29 January to 18 March 2020",
                    "value": "Ahmad Abou Tayoun et al A"
                  },
                  "clade_membership": {
                    "value": "19A"
                  },
                  "country": {
                    "confidence": {
                      "United Arab Emirates": 1.0
                    },
                    "entropy": -1.000088900581841e-12,
                    "value": "United Arab Emirates"
                  },
                  "div": 8.990542844065704,
                  "division": {
                    "value": "United Arab Emirates"
                  },
                  "division_exposure": {
                    "value": "United Arab Emirates"
                  },
                  "gisaid_epi_isl": {
                    "value": "EPI_ISL_435121"
                  },
                  "host": {
                    "value": "Human"
                  },
                  "legacy_clade_membership": {
                    "value": "A3"
                  },
                  "num_date": {
                    "confidence": [
                      2020.1516393442623,
                      2020.1516393442623
                    ],
                    "value": 2020.1516393442623
                  },
                  "originating_lab": {
                    "value": "Mohammed Bin Rashid University of Medicine and Health Sciences"
                  },
                  "pangolin_lineage": {
                    "value": "B.4"
                  },
                  "recency": {
                    "value": "Older"
                  },
                  "region": {
                    "value": "Asia"
                  },
                  "region_exposure": {
                    "value": "Asia"
                  },
                  "sex": {
                    "value": "Female"
                  },
                  "submitting_lab": {
                    "value": "Al Jalila Genomics Center"
                  },
                  "url": "https://www.gisaid.org"
                }
              },
              {
                "branch_attrs": {
                  "mutations": {}
                },
                "children": [
                  {
                    "branch_attrs": {
                      "labels": {
                        "aa": "ORF1a: F3606L"
                      },
                      "mutations": {
                        "ORF1a": [
                          "F3606L"
                        ],
                        "nuc": [
                          "T11083G"
                        ]
                      }
                    },
                    "children": [
                      {
                        "branch_attrs": {
                          "mutations": {}
                        },
                        "name": "Oman/RESP-20-2181/2020",
                        "node_attrs": {
                          "age": {
                            "value": "55"
                          },
                          "author": {
                            "author": "Samira Al-Maruqi et al",
                            "value": "Samira Al-Maruqi et al"
                          },
                          "clade_membership": {
                            "value": "19A"
                          },
                          "country": {
                            "confidence": {
                              "Oman": 1.0
                            },
                            "entropy": -1.000088900581841e-12,
                            "value": "Oman"
                          },
                          "div": 4.985147344075816,
                          "division": {
                            "value": "Muscat"
                          },
                          "division_exposure": {
                            "value": "Muscat"
                          },
                          "gisaid_epi_isl": {
                            "value": "EPI_ISL_457939"
                          },
                          "host": {
                            "value": "Human"
                          },
                          "legacy_clade_membership": {
                            "value": "A3"
                          },
                          "num_date": {
                            "confidence": [
                              2020.2090163934427,
                              2020.2090163934427
                            ],
                            "value": 2020.2090163934427
                          },
                          "originating_lab": {
                            "value": "Oman-NIC"
                          },
                          "pangolin_lineage": {
                            "value": "unassigned"
                          },
                          "recency": {
                            "value": "Older"
                          },
                          "region": {
                            "value": "Asia"
                          },
                          "region_exposure": {
                            "value": "Asia"
                          },
                          "sex": {
                            "value": "Male"
                          },
                          "submitting_lab": {
                            "value": "Oman-NIC"
                          },
                          "url": "https://www.gisaid.org"
                        }
                      },
                      {
                        "branch_attrs": {
                          "labels": {
                            "aa": "ORF1a: G661S, A2994V"
                          },
                          "mutations": {
                            "ORF1a": [
                              "G661S",
                              "A2994V"
                            ],
                            "nuc": [
                              "G2246A",
                              "C9246T"
                            ]
                          }
                        },
                        "name": "UnitedArabEmirates/L4682/2020",
                        "node_attrs": {
                          "age": {
                            "value": "64"
                          },
                          "author": {
                            "author": "Ahmad Abou Tayoun et al",
                            "paper_url": "https://dx.doi.org/10.1101/2020.05.06.080606",
                            "title": "Whole genome sequencing and phylogenetic analysis of SARS-CoV-2 strains from the index and early patients with COVID-19 in Dubai, United Arab Emirates, 29 January to 18 March 2020",
                            "value": "Ahmad Abou Tayoun et al A"
                          },
                          "clade_membership": {
                            "value": "19A"
                          },
                          "country": {
                            "confidence": {
                              "United Arab Emirates": 1.0
                            },
                            "entropy": -1.000088900581841e-12,
                            "value": "United Arab Emirates"
                          },
                          "div": 6.9849349595058925,
                          "division": {
                            "value": "United Arab Emirates"
                          },
                          "division_exposure": {
                            "value": "United Arab Emirates"
                          },
                          "gisaid_epi_isl": {
                            "value": "EPI_ISL_435135"
                          },
                          "host": {
                            "value": "Human"
                          },
                          "legacy_clade_membership": {
                            "value": "A3"
                          },
                          "num_date": {
                            "confidence": [
                              2020.1516393442623,
                              2020.1516393442623
                            ],
                            "value": 2020.1516393442623
                          },
                          "originating_lab": {
                            "value": "Mohammed Bin Rashid University of Medicine and Health Sciences"
                          },
                          "pangolin_lineage": {
                            "value": "B.4"
                          },
                          "recency": {
                            "value": "Older"
                          },
                          "region": {
                            "value": "Asia"
                          },
                          "region_exposure": {
                            "value": "Asia"
                          },
                          "sex": {
                            "value": "Male"
                          },
                          "submitting_lab": {
                            "value": "Al Jalila Genomics Center"
                          },
                          "url": "https://www.gisaid.org"
                        }
                      }
                    ],
                    "name": "NODE_0000115",
                    "node_attrs": {
                      "clade_membership": {
                        "value": "19A"
                      },
                      "div": 4.985147344075805,
                      "legacy_clade_membership": {
                        "value": "A3"
                      },
                      "num_date": {
                        "confidence": [
                          2020.090560405122,
                          2020.1459095660607
                        ],
                        "value": 2020.1379762484346
                      },
                      "pangolin_lineage": {
                        "value": "B.4"
                      },
                      "country": {
                        "confidence": {
                          "Oman": 0.02740322009393102,
                          "United Arab Emirates": 0.9723831482984064
                        },
                        "entropy": 0.12821002491472475,
                        "value": "United Arab Emirates"
                      }
                    }
                  },
                  {
                    "branch_attrs": {
                      "mutations": {}
                    },
                    "children": [
                      {
                        "branch_attrs": {
                          "labels": {
                            "aa": "ORF1a: P820L"
                          },
                          "mutations": {
                            "ORF1a": [
                              "P820L"
                            ],
                            "nuc": [
                              "C2724T"
                            ]
                          }
                        },
                        "name": "UnitedArabEmirates/L6627/2020",
                        "node_attrs": {
                          "age": {
                            "value": "29"
                          },
                          "author": {
                            "author": "Ahmad Abou Tayoun et al",
                            "paper_url": "https://dx.doi.org/10.1101/2020.05.06.080606",
                            "title": "Whole genome sequencing and phylogenetic analysis of SARS-CoV-2 strains from the index and early patients with COVID-19 in Dubai, United Arab Emirates, 29 January to 18 March 2020",
                            "value": "Ahmad Abou Tayoun et al A"
                          },
                          "clade_membership": {
                            "value": "19A"
                          },
                          "country": {
                            "confidence": {
                              "United Arab Emirates": 0.9999999999999999
                            },
                            "entropy": -9.99866855976916e-13,
                            "value": "United Arab Emirates"
                          },
                          "div": 4.987994827864316,
                          "division": {
                            "value": "United Arab Emirates"
                          },
                          "division_exposure": {
                            "value": "United Arab Emirates"
                          },
                          "gisaid_epi_isl": {
                            "value": "EPI_ISL_435139"
                          },
                          "host": {
                            "value": "Human"
                          },
                          "legacy_clade_membership": {
                            "value": "A3"
                          },
                          "num_date": {
                            "confidence": [
                              2020.1516393442623,
                              2020.1516393442623
                            ],
                            "value": 2020.1516393442623
                          },
                          "originating_lab": {
                            "value": "Mohammed Bin Rashid University of Medicine and Health Sciences"
                          },
                          "pangolin_lineage": {
                            "value": "B.4"
                          },
                          "recency": {
                            "value": "Older"
                          },
                          "region": {
                            "value": "Asia"
                          },
                          "region_exposure": {
                            "value": "Asia"
                          },
                          "sex": {
                            "value": "Male"
                          },
                          "submitting_lab": {
                            "value": "Al Jalila Genomics Center"
                          },
                          "url": "https://www.gisaid.org"
                        }
                      },
                      {
                        "branch_attrs": {
                          "mutations": {}
                        },
                        "name": "UnitedArabEmirates/L2409/2020",
                        "node_attrs": {
                          "age": {
                            "value": "59"
                          },
                          "author": {
                            "author": "Ahmad Abou Tayoun et al",
                            "paper_url": "https://dx.doi.org/10.1101/2020.05.06.080606",
                            "title": "Whole genome sequencing and phylogenetic analysis of SARS-CoV-2 strains from the index and early patients with COVID-19 in Dubai, United Arab Emirates, 29 January to 18 March 2020",
                            "value": "Ahmad Abou Tayoun et al A"
                          },
                          "clade_membership": {
                            "value": "19A"
                          },
                          "country": {
                            "confidence": {
                              "United Arab Emirates": 0.9999999999999999
                            },
                            "entropy": -9.99866855976916e-13,
                            "value": "United Arab Emirates"
                          },
                          "div": 3.988394303711126,
                          "division": {
                            "value": "United Arab Emirates"
                          },
                          "division_exposure": {
                            "value": "United Arab Emirates"
                          },
                          "gisaid_epi_isl": {
                            "value": "EPI_ISL_435131"
                          },
                          "host": {
                            "value": "Human"
                          },
                          "legacy_clade_membership": {
                            "value": "A3"
                          },
                          "num_date": {
                            "confidence": [
                              2020.1516393442623,
                              2020.1516393442623
                            ],
                            "value": 2020.1516393442623
                          },
                          "originating_lab": {
                            "value": "Mohammed Bin Rashid University of Medicine and Health Sciences"
                          },
                          "pangolin_lineage": {
                            "value": "B.4"
                          },
                          "recency": {
                            "value": "Older"
                          },
                          "region": {
                            "value": "Asia"
                          },
                          "region_exposure": {
                            "value": "Asia"
                          },
                          "sex": {
                            "value": "Male"
                          },
                          "submitting_lab": {
                            "value": "Al Jalila Genomics Center"
                          },
                          "url": "https://www.gisaid.org"
                        }
                      }
                    ],
                    "name": "NODE_0000016",
                    "node_attrs": {
                      "clade_membership": {
                        "value": "19A"
                      },
                      "div": 3.9883943037111145,
                      "legacy_clade_membership": {
                        "value": "A3"
                      },
                      "num_date": {
                        "confidence": [
                          2020.0844220775436,
                          2020.1490260570195
                        ],
                        "value": 2020.1377503259648
                      },
                      "pangolin_lineage": {
                        "value": "B.4"
                      },
                      "country": {
                        "confidence": {
                          "United Arab Emirates": 0.9999620346482164
                        },
                        "entropy": 0.00048549156640261926,
                        "value": "United Arab Emirates"
                      }
                    }
                  }
                ],
                "name": "NODE_0000014",
                "node_attrs": {
                  "clade_membership": {
                    "value": "19A"
                  },
                  "div": 3.988394303711102,
                  "legacy_clade_membership": {
                    "value": "A3"
                  },
                  "num_date": {
                    "confidence": [
                      2020.0679741599445,
                      2020.1299994874473
                    ],
                    "value": 2020.0946053807695
                  },
                  "pangolin_lineage": {
                    "value": "B.4"
                  },
                  "country": {
                    "confidence": {
                      "United Arab Emirates": 0.9992231243253835
                    },
                    "entropy": 0.0065007901634409745,
                    "value": "United Arab Emirates"
                  }
                }
              },
              {
                "branch_attrs": {
                  "labels": {
                    "aa": "ORF1a: R207C; ORF8: G8*"
                  },
                  "mutations": {
                    "ORF1a": [
                      "R207C"
                    ],
                    "ORF8": [
                      "G8*"
                    ],
                    "nuc": [
                      "C884T",
                      "G27915T",
                      "C29077T"
                    ]
                  }
                },
                "children": [
                  {
                    "branch_attrs": {
                      "labels": {
                        "aa": "ORF1a: L384F, V627F, F3606L, M3655I"
                      },
                      "mutations": {
                        "ORF1a": [
                          "L384F",
                          "V627F",
                          "F3606L",
                          "M3655I"
                        ],
                        "nuc": [
                          "C1415T",
                          "G2144T",
                          "C8782T",
                          "T11083G",
                          "G11230T"
                        ]
                      }
                    },
                    "name": "UnitedArabEmirates/0788/2020",
                    "node_attrs": {
                      "author": {
                        "author": "?",
                        "value": "?"
                      },
                      "clade_membership": {
                        "value": "19A"
                      },
                      "country": {
                        "confidence": {
                          "United Arab Emirates": 0.9999999999999999
                        },
                        "entropy": -9.99866855976916e-13,
                        "value": "United Arab Emirates"
                      },
                      "div": 11.983101049860364,
                      "division": {
                        "value": "Abu Dhabi"
                      },
                      "division_exposure": {
                        "value": "Abu Dhabi"
                      },
                      "host": {
                        "value": "Human"
                      },
                      "legacy_clade_membership": {
                        "value": "A3"
                      },
                      "location": {
                        "value": "Abu Dhabi"
                      },
                      "num_date": {
                        "confidence": [
                          2020.3811475409836,
                          2020.3811475409836
                        ],
                        "value": 2020.3811475409836
                      },
                      "pangolin_lineage": {
                        "value": "unassigned"
                      },
                      "recency": {
                        "value": "Older"
                      },
                      "region": {
                        "value": "Middle East"
                      },
                      "region_exposure": {
                        "value": "Middle East"
                      }
                    }
                  },
                  {
                    "branch_attrs": {
                      "labels": {
                        "aa": "ORF1a: M2796I; ORF1b: D1869G"
                      },
                      "mutations": {
                        "ORF1a": [
                          "M2796I"
                        ],
                        "ORF1b": [
                          "D1869G"
                        ],
                        "nuc": [
                          "G8653T",
                          "A19073G"
                        ]
                      }
                    },
                    "children": [
                      {
                        "branch_attrs": {
                          "mutations": {}
                        },
                        "children": [
                          {
                            "branch_attrs": {
                              "mutations": {}
                            },
                            "name": "UnitedArabEmirates/L068/2020",
                            "node_attrs": {
                              "age": {
                                "value": "33"
                              },
                              "author": {
                                "author": "Ahmad Abou Tayoun et al",
                                "paper_url": "https://dx.doi.org/10.1101/2020.05.06.080606",
                                "title": "Whole genome sequencing and phylogenetic analysis of SARS-CoV-2 strains from the index and early patients with COVID-19 in Dubai, United Arab Emirates, 29 January to 18 March 2020",
                                "value": "Ahmad Abou Tayoun et al A"
                              },
                              "clade_membership": {
                                "value": "19A"
                              },
                              "country": {
                                "confidence": {
                                  "United Arab Emirates": 1.0
                                },
                                "entropy": -1.000088900581841e-12,
                                "value": "United Arab Emirates"
                              },
                              "div": 8.973819446088898,
                              "division": {
                                "value": "United Arab Emirates"
                              },
                              "division_exposure": {
                                "value": "United Arab Emirates"
                              },
                              "gisaid_epi_isl": {
                                "value": "EPI_ISL_435120"
                              },
                              "host": {
                                "value": "Human"
                              },
                              "legacy_clade_membership": {
                                "value": "A3"
                              },
                              "num_date": {
                                "confidence": [
                                  2020.200819672131,
                                  2020.200819672131
                                ],
                                "value": 2020.200819672131
                              },
                              "originating_lab": {
                                "value": "Mohammed Bin Rashid University of Medicine and Health Sciences"
                              },
                              "pangolin_lineage": {
                                "value": "B.4"
                              },
                              "recency": {
                                "value": "Older"
                              },
                              "region": {
                                "value": "Asia"
                              },
                              "region_exposure": {
                                "value": "Asia"
                              },
                              "sex": {
                                "value": "Male"
                              },
                              "submitting_lab": {
                                "value": "Al Jalila Genomics Center"
                              },
                              "url": "https://www.gisaid.org"
                            }
                          },
                          {
                            "branch_attrs": {
                              "mutations": {}
                            },
                            "children": [
                              {
                                "branch_attrs": {
                                  "labels": {
                                    "aa": "ORF1a: R184C"
                                  },
                                  "mutations": {
                                    "ORF1a": [
                                      "R184C"
                                    ],
                                    "nuc": [
                                      "C815T",
                                      "G12070T",
                                      "T17778G"
                                    ]
                                  }
                                },
                                "name": "UnitedArabEmirates/0733/2020",
                                "node_attrs": {
                                  "author": {
                                    "author": "?",
                                    "value": "?"
                                  },
                                  "clade_membership": {
                                    "value": "19A"
                                  },
                                  "country": {
                                    "confidence": {
                                      "United Arab Emirates": 1.0
                                    },
                                    "entropy": -1.000088900581841e-12,
                                    "value": "United Arab Emirates"
                                  },
                                  "div": 11.974364373404004,
                                  "division": {
                                    "value": "Abu Dhabi"
                                  },
                                  "division_exposure": {
                                    "value": "Abu Dhabi"
                                  },
                                  "host": {
                                    "value": "Human"
                                  },
                                  "legacy_clade_membership": {
                                    "value": "A3"
                                  },
                                  "location": {
                                    "value": "Abu Dhabi"
                                  },
                                  "num_date": {
                                    "confidence": [
                                      2020.370218579235,
                                      2020.370218579235
                                    ],
                                    "value": 2020.370218579235
                                  },
                                  "pangolin_lineage": {
                                    "value": "unassigned"
                                  },
                                  "recency": {
                                    "value": "Older"
                                  },
                                  "region": {
                                    "value": "Middle East"
                                  },
                                  "region_exposure": {
                                    "value": "Middle East"
                                  }
                                }
                              },
                              {
                                "branch_attrs": {
                                  "mutations": {}
                                },
                                "children": [
                                  {
                                    "branch_attrs": {
                                      "mutations": {
                                        "nuc": [
                                          "T19071A"
                                        ]
                                      }
                                    },
                                    "name": "UnitedArabEmirates/0235/2020",
                                    "node_attrs": {
                                      "author": {
                                        "author": "?",
                                        "value": "?"
                                      },
                                      "clade_membership": {
                                        "value": "19A"
                                      },
                                      "country": {
                                        "confidence": {
                                          "United Arab Emirates": 1.0
                                        },
                                        "entropy": -1.000088900581841e-12,
                                        "value": "United Arab Emirates"
                                      },
                                      "div": 9.975663017996641,
                                      "division": {
                                        "value": "Abu Dhabi"
                                      },
                                      "division_exposure": {
                                        "value": "Abu Dhabi"
                                      },
                                      "host": {
                                        "value": "Human"
                                      },
                                      "legacy_clade_membership": {
                                        "value": "A3"
                                      },
                                      "location": {
                                        "value": "Abu Dhabi"
                                      },
                                      "num_date": {
                                        "confidence": [
                                          2020.3784153005465,
                                          2020.3784153005465
                                        ],
                                        "value": 2020.3784153005465
                                      },
                                      "pangolin_lineage": {
                                        "value": "unassigned"
                                      },
                                      "recency": {
                                        "value": "Older"
                                      },
                                      "region": {
                                        "value": "Middle East"
                                      },
                                      "region_exposure": {
                                        "value": "Middle East"
                                      }
                                    }
                                  },
                                  {
                                    "branch_attrs": {
                                      "mutations": {}
                                    },
                                    "name": "UnitedArabEmirates/0604/2020",
                                    "node_attrs": {
                                      "author": {
                                        "author": "?",
                                        "value": "?"
                                      },
                                      "clade_membership": {
                                        "value": "19A"
                                      },
                                      "country": {
                                        "confidence": {
                                          "United Arab Emirates": 1.0
                                        },
                                        "entropy": -1.000088900581841e-12,
                                        "value": "United Arab Emirates"
                                      },
                                      "div": 8.973819446088923,
                                      "division": {
                                        "value": "Abu Dhabi"
                                      },
                                      "division_exposure": {
                                        "value": "Abu Dhabi"
                                      },
                                      "host": {
                                        "value": "Human"
                                      },
                                      "legacy_clade_membership": {
                                        "value": "A3"
                                      },
                                      "location": {
                                        "value": "Abu Dhabi"
                                      },
                                      "num_date": {
                                        "confidence": [
                                          2020.370218579235,
                                          2020.370218579235
                                        ],
                                        "value": 2020.370218579235
                                      },
                                      "pangolin_lineage": {
                                        "value": "unassigned"
                                      },
                                      "recency": {
                                        "value": "Older"
                                      },
                                      "region": {
                                        "value": "Middle East"
                                      },
                                      "region_exposure": {
                                        "value": "Middle East"
                                      }
                                    }
                                  }
                                ],
                                "name": "NODE_0000025",
                                "node_attrs": {
                                  "clade_membership": {
                                    "value": "19A"
                                  },
                                  "div": 8.97381944608891,
                                  "legacy_clade_membership": {
                                    "value": "A3"
                                  },
                                  "num_date": {
                                    "confidence": [
                                      2020.3327476066152,
                                      2020.370218579235
                                    ],
                                    "value": 2020.3688237640374
                                  },
                                  "country": {
                                    "confidence": {
                                      "United Arab Emirates": 0.9999823239128451
                                    },
                                    "entropy": 0.0002558299189928825,
                                    "value": "United Arab Emirates"
                                  }
                                }
                              }
                            ],
                            "name": "NODE_0000023",
                            "node_attrs": {
                              "clade_membership": {
                                "value": "19A"
                              },
                              "div": 8.973819446088898,
                              "legacy_clade_membership": {
                                "value": "A3"
                              },
                              "num_date": {
                                "confidence": [
                                  2020.2383141495486,
                                  2020.3593910112584
                                ],
                                "value": 2020.324473929799
                              },
                              "country": {
                                "confidence": {
                                  "United Arab Emirates": 0.9999819757299682
                                },
                                "entropy": 0.0002604168205923756,
                                "value": "United Arab Emirates"
                              }
                            }
                          }
                        ],
                        "name": "NODE_0000020",
                        "node_attrs": {
                          "clade_membership": {
                            "value": "19A"
                          },
                          "div": 8.973819446088886,
                          "legacy_clade_membership": {
                            "value": "A3"
                          },
                          "num_date": {
                            "confidence": [
                              2020.1834465632164,
                              2020.200819672131
                            ],
                            "value": 2020.200819672131
                          },
                          "country": {
                            "confidence": {
                              "United Arab Emirates": 0.9999819683589826
                            },
                            "entropy": 0.00026051234691425645,
                            "value": "United Arab Emirates"
                          }
                        }
                      },
                      {
                        "branch_attrs": {
                          "labels": {
                            "aa": "N: P199S"
                          },
                          "mutations": {
                            "N": [
                              "P199S"
                            ],
                            "nuc": [
                              "C28868T"
                            ]
                          }
                        },
                        "children": [
                          {
                            "branch_attrs": {
                              "labels": {
                                "aa": "ORF1a: F3606L"
                              },
                              "mutations": {
                                "ORF1a": [
                                  "F3606L"
                                ],
                                "nuc": [
                                  "T11083G"
                                ]
                              }
                            },
                            "name": "UnitedArabEmirates/L0231/2020",
                            "node_attrs": {
                              "age": {
                                "value": "54"
                              },
                              "author": {
                                "author": "Ahmad Abou Tayoun et al",
                                "paper_url": "https://dx.doi.org/10.1101/2020.05.06.080606",
                                "title": "Whole genome sequencing and phylogenetic analysis of SARS-CoV-2 strains from the index and early patients with COVID-19 in Dubai, United Arab Emirates, 29 January to 18 March 2020",
                                "value": "Ahmad Abou Tayoun et al A"
                              },
                              "clade_membership": {
                                "value": "19A"
                              },
                              "country": {
                                "confidence": {
                                  "United Arab Emirates": 1.0
                                },
                                "entropy": -1.000088900581841e-12,
                                "value": "United Arab Emirates"
                              },
                              "div": 10.970183716777997,
                              "division": {
                                "value": "United Arab Emirates"
                              },
                              "division_exposure": {
                                "value": "United Arab Emirates"
                              },
                              "gisaid_epi_isl": {
                                "value": "EPI_ISL_435122"
                              },
                              "host": {
                                "value": "Human"
                              },
                              "legacy_clade_membership": {
                                "value": "A3"
                              },
                              "num_date": {
                                "confidence": [
                                  2020.200819672131,
                                  2020.200819672131
                                ],
                                "value": 2020.200819672131
                              },
                              "originating_lab": {
                                "value": "Mohammed Bin Rashid University of Medicine and Health Sciences"
                              },
                              "pangolin_lineage": {
                                "value": "B.4"
                              },
                              "recency": {
                                "value": "Older"
                              },
                              "region": {
                                "value": "Asia"
                              },
                              "region_exposure": {
                                "value": "Asia"
                              },
                              "sex": {
                                "value": "Male"
                              },
                              "submitting_lab": {
                                "value": "Al Jalila Genomics Center"
                              },
                              "url": "https://www.gisaid.org"
                            }
                          },
                          {
                            "branch_attrs": {
                              "labels": {
                                "aa": "S: I805V"
                              },
                              "mutations": {
                                "S": [
                                  "I805V"
                                ],
                                "nuc": [
                                  "T13171A",
                                  "T16419G",
                                  "C17745T",
                                  "A23975G",
                                  "C29545T"
                                ]
                              }
                            },
                            "name": "UnitedArabEmirates/0421/2020",
                            "node_attrs": {
                              "author": {
                                "author": "?",
                                "value": "?"
                              },
                              "clade_membership": {
                                "value": "19A"
                              },
                              "country": {
                                "confidence": {
                                  "United Arab Emirates": 1.0
                                },
                                "entropy": -1.000088900581841e-12,
                                "value": "United Arab Emirates"
                              },
                              "div": 14.983195439341108,
                              "division": {
                                "value": "Abu Dhabi"
                              },
                              "division_exposure": {
                                "value": "Abu Dhabi"
                              },
                              "host": {
                                "value": "Human"
                              },
                              "legacy_clade_membership": {
                                "value": "A3"
                              },
                              "location": {
                                "value": "Abu Dhabi"
                              },
                              "num_date": {
                                "confidence": [
                                  2020.370218579235,
                                  2020.370218579235
                                ],
                                "value": 2020.370218579235
                              },
                              "pangolin_lineage": {
                                "value": "unassigned"
                              },
                              "recency": {
                                "value": "Older"
                              },
                              "region": {
                                "value": "Middle East"
                              },
                              "region_exposure": {
                                "value": "Middle East"
                              }
                            }
                          },
                          {
                            "branch_attrs": {
                              "labels": {
                                "aa": "ORF1a: I114T, V3968I"
                              },
                              "mutations": {
                                "ORF1a": [
                                  "I114T",
                                  "V3968I"
                                ],
                                "nuc": [
                                  "T606C",
                                  "G12167A"
                                ]
                              }
                            },
                            "children": [
                              {
                                "branch_attrs": {
                                  "labels": {
                                    "aa": "N: G204R"
                                  },
                                  "mutations": {
                                    "N": [
                                      "G204R"
                                    ],
                                    "nuc": [
                                      "G28883A"
                                    ]
                                  }
                                },
                                "name": "UnitedArabEmirates/0309/2020",
                                "node_attrs": {
                                  "author": {
                                    "author": "?",
                                    "value": "?"
                                  },
                                  "clade_membership": {
                                    "value": "19A"
                                  },
                                  "country": {
                                    "confidence": {
                                      "United Arab Emirates": 0.9999999999999999
                                    },
                                    "entropy": -9.99866855976916e-13,
                                    "value": "United Arab Emirates"
                                  },
                                  "div": 12.964035993244876,
                                  "division": {
                                    "value": "Abu Dhabi"
                                  },
                                  "division_exposure": {
                                    "value": "Abu Dhabi"
                                  },
                                  "host": {
                                    "value": "Human"
                                  },
                                  "legacy_clade_membership": {
                                    "value": "A3"
                                  },
                                  "location": {
                                    "value": "Abu Dhabi"
                                  },
                                  "num_date": {
                                    "confidence": [
                                      2020.3784153005465,
                                      2020.3784153005465
                                    ],
                                    "value": 2020.3784153005465
                                  },
                                  "pangolin_lineage": {
                                    "value": "unassigned"
                                  },
                                  "recency": {
                                    "value": "Older"
                                  },
                                  "region": {
                                    "value": "Middle East"
                                  },
                                  "region_exposure": {
                                    "value": "Middle East"
                                  }
                                }
                              },
                              {
                                "branch_attrs": {
                                  "labels": {
                                    "aa": "ORF14: T72I; ORF1a: G227S, T2495I, Q2639R"
                                  },
                                  "mutations": {
                                    "ORF14": [
                                      "T72I"
                                    ],
                                    "ORF1a": [
                                      "G227S",
                                      "T2495I",
                                      "Q2639R"
                                    ],
                                    "nuc": [
                                      "G944A",
                                      "C7749T",
                                      "A8181G",
                                      "T12730C",
                                      "C26885T",
                                      "C27247T",
                                      "C27889T",
                                      "C28948T"
                                    ]
                                  }
                                },
                                "children": [
                                  {
                                    "branch_attrs": {
                                      "labels": {
                                        "aa": "ORF1a: H1067Y"
                                      },
                                      "mutations": {
                                        "ORF1a": [
                                          "H1067Y"
                                        ],
                                        "nuc": [
                                          "C3464T"
                                        ]
                                      }
                                    },
                                    "name": "UnitedArabEmirates/0134/2020",
                                    "node_attrs": {
                                      "author": {
                                        "author": "?",
                                        "value": "?"
                                      },
                                      "clade_membership": {
                                        "value": "19A"
                                      },
                                      "country": {
                                        "confidence": {
                                          "United Arab Emirates": 1.0
                                        },
                                        "entropy": -1.000088900581841e-12,
                                        "value": "United Arab Emirates"
                                      },
                                      "div": 20.94895368600769,
                                      "division": {
                                        "value": "Abu Dhabi"
                                      },
                                      "division_exposure": {
                                        "value": "Abu Dhabi"
                                      },
                                      "host": {
                                        "value": "Human"
                                      },
                                      "legacy_clade_membership": {
                                        "value": "A3"
                                      },
                                      "location": {
                                        "value": "Abu Dhabi"
                                      },
                                      "num_date": {
                                        "confidence": [
                                          2020.3784153005465,
                                          2020.3784153005465
                                        ],
                                        "value": 2020.3784153005465
                                      },
                                      "pangolin_lineage": {
                                        "value": "unassigned"
                                      },
                                      "recency": {
                                        "value": "Older"
                                      },
                                      "region": {
                                        "value": "Middle East"
                                      },
                                      "region_exposure": {
                                        "value": "Middle East"
                                      }
                                    }
                                  },
                                  {
                                    "branch_attrs": {
                                      "mutations": {}
                                    },
                                    "children": [
                                      {
                                        "branch_attrs": {
                                          "mutations": {}
                                        },
                                        "name": "UnitedArabEmirates/0135/2020",
                                        "node_attrs": {
                                          "author": {
                                            "author": "?",
                                            "value": "?"
                                          },
                                          "clade_membership": {
                                            "value": "19A"
                                          },
                                          "country": {
                                            "confidence": {
                                              "United Arab Emirates": 1.0
                                            },
                                            "entropy": -1.000088900581841e-12,
                                            "value": "United Arab Emirates"
                                          },
                                          "div": 19.949295230100265,
                                          "division": {
                                            "value": "Abu Dhabi"
                                          },
                                          "division_exposure": {
                                            "value": "Abu Dhabi"
                                          },
                                          "host": {
                                            "value": "Human"
                                          },
                                          "legacy_clade_membership": {
                                            "value": "A3"
                                          },
                                          "location": {
                                            "value": "Abu Dhabi"
                                          },
                                          "num_date": {
                                            "confidence": [
                                              2020.3784153005465,
                                              2020.3784153005465
                                            ],
                                            "value": 2020.3784153005465
                                          },
                                          "pangolin_lineage": {
                                            "value": "unassigned"
                                          },
                                          "recency": {
                                            "value": "Older"
                                          },
                                          "region": {
                                            "value": "Middle East"
                                          },
                                          "region_exposure": {
                                            "value": "Middle East"
                                          }
                                        }
                                      },
                                      {
                                        "branch_attrs": {
                                          "mutations": {}
                                        },
                                        "name": "UnitedArabEmirates/0565/2020",
                                        "node_attrs": {
                                          "author": {
                                            "author": "?",
                                            "value": "?"
                                          },
                                          "clade_membership": {
                                            "value": "19A"
                                          },
                                          "country": {
                                            "confidence": {
                                              "United Arab Emirates": 1.0
                                            },
                                            "entropy": -1.000088900581841e-12,
                                            "value": "United Arab Emirates"
                                          },
                                          "div": 19.949295230100265,
                                          "division": {
                                            "value": "Abu Dhabi"
                                          },
                                          "division_exposure": {
                                            "value": "Abu Dhabi"
                                          },
                                          "host": {
                                            "value": "Human"
                                          },
                                          "legacy_clade_membership": {
                                            "value": "A3"
                                          },
                                          "location": {
                                            "value": "Abu Dhabi"
                                          },
                                          "num_date": {
                                            "confidence": [
                                              2020.370218579235,
                                              2020.370218579235
                                            ],
                                            "value": 2020.370218579235
                                          },
                                          "pangolin_lineage": {
                                            "value": "unassigned"
                                          },
                                          "recency": {
                                            "value": "Older"
                                          },
                                          "region": {
                                            "value": "Middle East"
                                          },
                                          "region_exposure": {
                                            "value": "Middle East"
                                          }
                                        }
                                      }
                                    ],
                                    "name": "NODE_0000029",
                                    "node_attrs": {
                                      "clade_membership": {
                                        "value": "19A"
                                      },
                                      "div": 19.94929523010025,
                                      "legacy_clade_membership": {
                                        "value": "A3"
                                      },
                                      "num_date": {
                                        "confidence": [
                                          2020.3567692674717,
                                          2020.370218579235
                                        ],
                                        "value": 2020.3701720224
                                      },
                                      "country": {
                                        "confidence": {
                                          "United Arab Emirates": 0.9999823240867627
                                        },
                                        "entropy": 0.00025582768530639814,
                                        "value": "United Arab Emirates"
                                      }
                                    }
                                  }
                                ],
                                "name": "NODE_0000124",
                                "node_attrs": {
                                  "clade_membership": {
                                    "value": "19A"
                                  },
                                  "div": 19.949295230100237,
                                  "legacy_clade_membership": {
                                    "value": "A3"
                                  },
                                  "num_date": {
                                    "confidence": [
                                      2020.3398307104198,
                                      2020.368406997527
                                    ],
                                    "value": 2020.3606896290637
                                  },
                                  "country": {
                                    "confidence": {
                                      "United Arab Emirates": 0.9999819834328264
                                    },
                                    "entropy": 0.00026031703442797857,
                                    "value": "United Arab Emirates"
                                  }
                                }
                              }
                            ],
                            "name": "NODE_0000123",
                            "node_attrs": {
                              "clade_membership": {
                                "value": "19A"
                              },
                              "div": 11.964323419477166,
                              "legacy_clade_membership": {
                                "value": "A3"
                              },
                              "num_date": {
                                "confidence": [
                                  2020.2022792218543,
                                  2020.2823344039032
                                ],
                                "value": 2020.2370210121476
                              },
                              "country": {
                                "confidence": {
                                  "United Arab Emirates": 0.9999823238756295
                                },
                                "entropy": 0.0002558304154461886,
                                "value": "United Arab Emirates"
                              }
                            }
                          },
                          {
                            "branch_attrs": {
                              "mutations": {}
                            },
                            "children": [
                              {
                                "branch_attrs": {
                                  "labels": {
                                    "aa": "E: L21I; ORF1a: H2794Y; ORF1b: T794I"
                                  },
                                  "mutations": {
                                    "E": [
                                      "L21I"
                                    ],
                                    "ORF1a": [
                                      "H2794Y"
                                    ],
                                    "ORF1b": [
                                      "T794I"
                                    ],
                                    "nuc": [
                                      "C8645T",
                                      "C15848T",
                                      "C26305A"
                                    ]
                                  }
                                },
                                "name": "UnitedArabEmirates/0753/2020",
                                "node_attrs": {
                                  "author": {
                                    "author": "?",
                                    "value": "?"
                                  },
                                  "clade_membership": {
                                    "value": "19A"
                                  },
                                  "country": {
                                    "confidence": {
                                      "United Arab Emirates": 0.9999999999999999
                                    },
                                    "entropy": -9.99866855976916e-13,
                                    "value": "United Arab Emirates"
                                  },
                                  "div": 12.972526569900378,
                                  "division": {
                                    "value": "Abu Dhabi"
                                  },
                                  "division_exposure": {
                                    "value": "Abu Dhabi"
                                  },
                                  "host": {
                                    "value": "Human"
                                  },
                                  "legacy_clade_membership": {
                                    "value": "A3"
                                  },
                                  "location": {
                                    "value": "Abu Dhabi"
                                  },
                                  "num_date": {
                                    "confidence": [
                                      2020.370218579235,
                                      2020.370218579235
                                    ],
                                    "value": 2020.370218579235
                                  },
                                  "pangolin_lineage": {
                                    "value": "unassigned"
                                  },
                                  "recency": {
                                    "value": "Older"
                                  },
                                  "region": {
                                    "value": "Middle East"
                                  },
                                  "region_exposure": {
                                    "value": "Middle East"
                                  }
                                }
                              },
                              {
                                "branch_attrs": {
                                  "mutations": {}
                                },
                                "children": [
                                  {
                                    "branch_attrs": {
                                      "mutations": {}
                                    },
                                    "name": "USA/WA-S771/2020",
                                    "node_attrs": {
                                      "author": {
                                        "author": "Chu et al et al",
                                        "value": "Chu et al et al"
                                      },
                                      "clade_membership": {
                                        "value": "19A"
                                      },
                                      "country": {
                                        "confidence": {
                                          "USA": 1.0
                                        },
                                        "entropy": -1.000088900581841e-12,
                                        "value": "USA"
                                      },
                                      "div": 9.97046385020151,
                                      "division": {
                                        "value": "Washington"
                                      },
                                      "division_exposure": {
                                        "value": "Washington"
                                      },
                                      "gisaid_epi_isl": {
                                        "value": "EPI_ISL_449941"
                                      },
                                      "host": {
                                        "value": "Human"
                                      },
                                      "legacy_clade_membership": {
                                        "value": "A3"
                                      },
                                      "location": {
                                        "value": "King County"
                                      },
                                      "num_date": {
                                        "confidence": [
                                          2020.282786885246,
                                          2020.282786885246
                                        ],
                                        "value": 2020.282786885246
                                      },
                                      "originating_lab": {
                                        "value": "Washington State Department of Health"
                                      },
                                      "pangolin_lineage": {
                                        "value": "unassigned"
                                      },
                                      "recency": {
                                        "value": "Older"
                                      },
                                      "region": {
                                        "value": "North America"
                                      },
                                      "region_exposure": {
                                        "value": "North America"
                                      },
                                      "submitting_lab": {
                                        "value": "Seattle Flu Study"
                                      },
                                      "url": "https://www.gisaid.org"
                                    }
                                  },
                                  {
                                    "branch_attrs": {
                                      "mutations": {}
                                    },
                                    "children": [
                                      {
                                        "branch_attrs": {
                                          "labels": {
                                            "aa": "ORF1a: M1378I; ORF3a: S171L"
                                          },
                                          "mutations": {
                                            "ORF1a": [
                                              "M1378I"
                                            ],
                                            "ORF3a": [
                                              "S171L"
                                            ],
                                            "nuc": [
                                              "G4399C",
                                              "T18711C",
                                              "C25904T"
                                            ]
                                          }
                                        },
                                        "name": "UnitedArabEmirates/0222/2020",
                                        "node_attrs": {
                                          "author": {
                                            "author": "?",
                                            "value": "?"
                                          },
                                          "clade_membership": {
                                            "value": "19A"
                                          },
                                          "country": {
                                            "confidence": {
                                              "United Arab Emirates": 0.9999999999999999
                                            },
                                            "entropy": -9.99866855976916e-13,
                                            "value": "United Arab Emirates"
                                          },
                                          "div": 12.972350348770448,
                                          "division": {
                                            "value": "Abu Dhabi"
                                          },
                                          "division_exposure": {
                                            "value": "Abu Dhabi"
                                          },
                                          "host": {
                                            "value": "Human"
                                          },
                                          "legacy_clade_membership": {
                                            "value": "A3"
                                          },
                                          "location": {
                                            "value": "Abu Dhabi"
                                          },
                                          "num_date": {
                                            "confidence": [
                                              2020.3756830601094,
                                              2020.3756830601094
                                            ],
                                            "value": 2020.3756830601094
                                          },
                                          "pangolin_lineage": {
                                            "value": "unassigned"
                                          },
                                          "recency": {
                                            "value": "Older"
                                          },
                                          "region": {
                                            "value": "Middle East"
                                          },
                                          "region_exposure": {
                                            "value": "Middle East"
                                          }
                                        }
                                      },
                                      {
                                        "branch_attrs": {
                                          "labels": {
                                            "aa": "ORF1b: T1739A; ORF8: *8R"
                                          },
                                          "mutations": {
                                            "ORF1b": [
                                              "T1739A"
                                            ],
                                            "ORF8": [
                                              "*8R"
                                            ],
                                            "nuc": [
                                              "A18682G",
                                              "T27915C"
                                            ]
                                          }
                                        },
                                        "children": [
                                          {
                                            "branch_attrs": {
                                              "mutations": {}
                                            },
                                            "name": "UnitedArabEmirates/0556/2020",
                                            "node_attrs": {
                                              "author": {
                                                "author": "?",
                                                "value": "?"
                                              },
                                              "clade_membership": {
                                                "value": "19A"
                                              },
                                              "country": {
                                                "confidence": {
                                                  "United Arab Emirates": 1.0
                                                },
                                                "entropy": -1.000088900581841e-12,
                                                "value": "United Arab Emirates"
                                              },
                                              "div": 11.96429398384056,
                                              "division": {
                                                "value": "Abu Dhabi"
                                              },
                                              "division_exposure": {
                                                "value": "Abu Dhabi"
                                              },
                                              "host": {
                                                "value": "Human"
                                              },
                                              "legacy_clade_membership": {
                                                "value": "A3"
                                              },
                                              "location": {
                                                "value": "Abu Dhabi"
                                              },
                                              "num_date": {
                                                "confidence": [
                                                  2020.3811475409836,
                                                  2020.3811475409836
                                                ],
                                                "value": 2020.3811475409836
                                              },
                                              "pangolin_lineage": {
                                                "value": "unassigned"
                                              },
                                              "recency": {
                                                "value": "Older"
                                              },
                                              "region": {
                                                "value": "Middle East"
                                              },
                                              "region_exposure": {
                                                "value": "Middle East"
                                              }
                                            }
                                          },
                                          {
                                            "branch_attrs": {
                                              "mutations": {}
                                            },
                                            "name": "UnitedArabEmirates/0729/2020",
                                            "node_attrs": {
                                              "author": {
                                                "author": "?",
                                                "value": "?"
                                              },
                                              "clade_membership": {
                                                "value": "19A"
                                              },
                                              "country": {
                                                "confidence": {
                                                  "United Arab Emirates": 1.0
                                                },
                                                "entropy": -1.000088900581841e-12,
                                                "value": "United Arab Emirates"
                                              },
                                              "div": 11.96429398384056,
                                              "division": {
                                                "value": "Abu Dhabi"
                                              },
                                              "division_exposure": {
                                                "value": "Abu Dhabi"
                                              },
                                              "host": {
                                                "value": "Human"
                                              },
                                              "legacy_clade_membership": {
                                                "value": "A3"
                                              },
                                              "location": {
                                                "value": "Abu Dhabi"
                                              },
                                              "num_date": {
                                                "confidence": [
                                                  2020.372950819672,
                                                  2020.372950819672
                                                ],
                                                "value": 2020.372950819672
                                              },
                                              "pangolin_lineage": {
                                                "value": "unassigned"
                                              },
                                              "recency": {
                                                "value": "Older"
                                              },
                                              "region": {
                                                "value": "Middle East"
                                              },
                                              "region_exposure": {
                                                "value": "Middle East"
                                              }
                                            }
                                          }
                                        ],
                                        "name": "NODE_0000130",
                                        "node_attrs": {
                                          "clade_membership": {
                                            "value": "19A"
                                          },
                                          "div": 11.964293983840548,
                                          "legacy_clade_membership": {
                                            "value": "A3"
                                          },
                                          "num_date": {
                                            "confidence": [
                                              2020.3517603368593,
                                              2020.372950819672
                                            ],
                                            "value": 2020.3695797046798
                                          },
                                          "country": {
                                            "confidence": {
                                              "United Arab Emirates": 0.9999762671404315
                                            },
                                            "entropy": 0.00033166945558510045,
                                            "value": "United Arab Emirates"
                                          }
                                        }
                                      }
                                    ],
                                    "name": "NODE_0000035",
                                    "node_attrs": {
                                      "clade_membership": {
                                        "value": "19A"
                                      },
                                      "div": 9.970463850201511,
                                      "legacy_clade_membership": {
                                        "value": "A3"
                                      },
                                      "num_date": {
                                        "confidence": [
                                          2020.1885083382174,
                                          2020.3619158671072
                                        ],
                                        "value": 2020.3006611930778
                                      },
                                      "country": {
                                        "confidence": {
                                          "United Arab Emirates": 0.9996438670734578
                                        },
                                        "entropy": 0.0033569869300151185,
                                        "value": "United Arab Emirates"
                                      }
                                    }
                                  }
                                ],
                                "name": "NODE_0000034",
                                "node_attrs": {
                                  "clade_membership": {
                                    "value": "19A"
                                  },
                                  "div": 9.970463850201497,
                                  "legacy_clade_membership": {
                                    "value": "A3"
                                  },
                                  "num_date": {
                                    "confidence": [
                                      2020.234881128061,
                                      2020.282786885246
                                    ],
                                    "value": 2020.282786885246
                                  },
                                  "country": {
                                    "confidence": {
                                      "USA": 0.018218781827504495,
                                      "United Arab Emirates": 0.981416541592297
                                    },
                                    "entropy": 0.09527843427424017,
                                    "value": "United Arab Emirates"
                                  }
                                }
                              }
                            ],
                            "name": "NODE_0000033",
                            "node_attrs": {
                              "clade_membership": {
                                "value": "19A"
                              },
                              "div": 9.970463850201483,
                              "legacy_clade_membership": {
                                "value": "A3"
                              },
                              "num_date": {
                                "confidence": [
                                  2020.1948125446822,
                                  2020.2598836038458
                                ],
                                "value": 2020.238985086881
                              },
                              "country": {
                                "confidence": {
                                  "United Arab Emirates": 0.9996501607742684
                                },
                                "entropy": 0.003303923409145024,
                                "value": "United Arab Emirates"
                              }
                            }
                          }
                        ],
                        "name": "NODE_0000121",
                        "node_attrs": {
                          "clade_membership": {
                            "value": "19A"
                          },
                          "div": 9.970463850201469,
                          "legacy_clade_membership": {
                            "value": "A3"
                          },
                          "num_date": {
                            "confidence": [
                              2020.181491381334,
                              2020.200819672131
                            ],
                            "value": 2020.192149652565
                          },
                          "country": {
                            "confidence": {
                              "United Arab Emirates": 0.9999999905522036
                            },
                            "entropy": 2.0129704159852e-07,
                            "value": "United Arab Emirates"
                          }
                        }
                      }
                    ],
                    "name": "NODE_0000117",
                    "node_attrs": {
                      "clade_membership": {
                        "value": "19A"
                      },
                      "div": 8.973819446088873,
                      "legacy_clade_membership": {
                        "value": "A3"
                      },
                      "num_date": {
                        "confidence": [
                          2020.1649543339743,
                          2020.1909639764544
                        ],
                        "value": 2020.1774574446083
                      },
                      "country": {
                        "confidence": {
                          "United Arab Emirates": 0.9999819754226362
                        },
                        "entropy": 0.0002604207448154979,
                        "value": "United Arab Emirates"
                      }
                    }
                  }
                ],
                "name": "NODE_0000116",
                "node_attrs": {
                  "clade_membership": {
                    "value": "19A"
                  },
                  "div": 6.979741912179648,
                  "legacy_clade_membership": {
                    "value": "A3"
                  },
                  "num_date": {
                    "confidence": [
                      2020.0991800257705,
                      2020.1761861993432
                    ],
                    "value": 2020.143767037879
                  },
                  "country": {
                    "confidence": {
                      "United Arab Emirates": 0.9999823205603733
                    },
                    "entropy": 0.0002558717382920307,
                    "value": "United Arab Emirates"
                  }
                }
              }
            ],
            "name": "NODE_0000110",
            "node_attrs": {
              "clade_membership": {
                "value": "19A"
              },
              "div": 3.9883943037110896,
              "legacy_clade_membership": {
                "value": "A3"
              },
              "num_date": {
                "confidence": [
                  2020.0522581153316,
                  2020.1390348832292
                ],
                "value": 2020.0637889570494
              },
              "country": {
                "confidence": {
                  "United Arab Emirates": 0.9999998774143759
                },
                "entropy": 2.1033116236085434e-06,
                "value": "United Arab Emirates"
              }
            }
          }
        ],
        "name": "NODE_0000108",
        "node_attrs": {
          "clade_membership": {
            "value": "19A"
          },
          "div": 0.9967600794385756,
          "legacy_clade_membership": {
            "value": "unassigned"
          },
          "num_date": {
            "confidence": [
              2019.9755855649094,
              2020.1279493087222
            ],
            "value": 2019.9835898818956
          },
          "country": {
            "confidence": {
              "United Arab Emirates": 0.9991815133683272
            },
            "entropy": 0.006970251616488737,
            "value": "United Arab Emirates"
          }
        }
      },
      {
        "branch_attrs": {
          "labels": {
            "aa": "ORF8: L84S",
            "clade": "19B"
          },
          "mutations": {
            "ORF8": [
              "L84S"
            ],
            "nuc": [
              "C8782T",
              "T28144C"
            ]
          }
        },
        "children": [
          {
            "branch_attrs": {
              "mutations": {
                "nuc": [
                  "C12880T",
                  "C29095T"
                ]
              }
            },
            "name": "UnitedArabEmirates/L5630/2020",
            "node_attrs": {
              "age": {
                "value": "9"
              },
              "author": {
                "author": "Ahmad Abou Tayoun et al",
                "paper_url": "https://dx.doi.org/10.1101/2020.05.06.080606",
                "title": "Whole genome sequencing and phylogenetic analysis of SARS-CoV-2 strains from the index and early patients with COVID-19 in Dubai, United Arab Emirates, 29 January to 18 March 2020",
                "value": "Ahmad Abou Tayoun et al A"
              },
              "clade_membership": {
                "value": "19B"
              },
              "country": {
                "confidence": {
                  "United Arab Emirates": 0.9999999999999999
                },
                "entropy": -9.99866855976916e-13,
                "value": "United Arab Emirates"
              },
              "div": 3.993255182432107,
              "division": {
                "value": "United Arab Emirates"
              },
              "division_exposure": {
                "value": "United Arab Emirates"
              },
              "gisaid_epi_isl": {
                "value": "EPI_ISL_435137"
              },
              "host": {
                "value": "Human"
              },
              "legacy_clade_membership": {
                "value": "B"
              },
              "num_date": {
                "confidence": [
                  2020.077868852459,
                  2020.077868852459
                ],
                "value": 2020.077868852459
              },
              "originating_lab": {
                "value": "Mohammed Bin Rashid University of Medicine and Health Sciences"
              },
              "pangolin_lineage": {
                "value": "A"
              },
              "recency": {
                "value": "Older"
              },
              "region": {
                "value": "Asia"
              },
              "region_exposure": {
                "value": "Asia"
              },
              "sex": {
                "value": "Male"
              },
              "submitting_lab": {
                "value": "Al Jalila Genomics Center"
              },
              "url": "https://www.gisaid.org"
            }
          },
          {
            "branch_attrs": {
              "labels": {
                "aa": "N: S202N; ORF14: V49I"
              },
              "mutations": {
                "N": [
                  "S202N"
                ],
                "ORF14": [
                  "V49I"
                ],
                "nuc": [
                  "G28878A",
                  "G29742A"
                ]
              }
            },
            "children": [
              {
                "branch_attrs": {
                  "mutations": {}
                },
                "name": "Australia/QLD04/2020",
                "node_attrs": {
                  "age": {
                    "value": "37"
                  },
                  "author": {
                    "author": "Ben Huang et al",
                    "value": "Ben Huang et al"
                  },
                  "clade_membership": {
                    "value": "19B"
                  },
                  "country": {
                    "confidence": {
                      "Australia": 1.0
                    },
                    "entropy": -1.000088900581841e-12,
                    "value": "Australia"
                  },
                  "div": 3.9877486299875033,
                  "division": {
                    "value": "Queensland"
                  },
                  "division_exposure": {
                    "value": "Queensland"
                  },
                  "gisaid_epi_isl": {
                    "value": "EPI_ISL_410718"
                  },
                  "host": {
                    "value": "Human"
                  },
                  "legacy_clade_membership": {
                    "value": "B4"
                  },
                  "location": {
                    "value": "Gold Coast"
                  },
                  "num_date": {
                    "confidence": [
                      2020.0969945355191,
                      2020.0969945355191
                    ],
                    "value": 2020.0969945355191
                  },
                  "originating_lab": {
                    "value": "Pathology Queensland"
                  },
                  "pangolin_lineage": {
                    "value": "A"
                  },
                  "recency": {
                    "value": "Older"
                  },
                  "region": {
                    "value": "Oceania"
                  },
                  "region_exposure": {
                    "value": "Oceania"
                  },
                  "sex": {
                    "value": "Male"
                  },
                  "submitting_lab": {
                    "value": "Public Health Virology Laboratory"
                  },
                  "url": "https://www.gisaid.org"
                }
              },
              {
                "branch_attrs": {
                  "mutations": {}
                },
                "children": [
                  {
                    "branch_attrs": {
                      "labels": {
                        "aa": "ORF1a: T945N"
                      },
                      "mutations": {
                        "ORF1a": [
                          "T945N"
                        ],
                        "nuc": [
                          "C3099A"
                        ]
                      }
                    },
                    "children": [
                      {
                        "branch_attrs": {
                          "mutations": {
                            "nuc": [
                              "G216T"
                            ]
                          }
                        },
                        "children": [
                          {
                            "branch_attrs": {
                              "labels": {
                                "aa": "ORF1a: I453T; ORF6: H3D"
                              },
                              "mutations": {
                                "ORF1a": [
                                  "I453T"
                                ],
                                "ORF6": [
                                  "H3D"
                                ],
                                "nuc": [
                                  "T445C",
                                  "T1623C",
                                  "T7771C",
                                  "C21691T",
                                  "C27208G"
                                ]
                              }
                            },
                            "name": "UnitedArabEmirates/0623/2020",
                            "node_attrs": {
                              "author": {
                                "author": "?",
                                "value": "?"
                              },
                              "clade_membership": {
                                "value": "19B"
                              },
                              "country": {
                                "confidence": {
                                  "United Arab Emirates": 1.0
                                },
                                "entropy": -1.000088900581841e-12,
                                "value": "United Arab Emirates"
                              },
                              "div": 10.987169428136992,
                              "division": {
                                "value": "Abu Dhabi"
                              },
                              "division_exposure": {
                                "value": "Abu Dhabi"
                              },
                              "host": {
                                "value": "Human"
                              },
                              "legacy_clade_membership": {
                                "value": "B4"
                              },
                              "location": {
                                "value": "Abu Dhabi"
                              },
                              "num_date": {
                                "confidence": [
                                  2020.370218579235,
                                  2020.370218579235
                                ],
                                "value": 2020.370218579235
                              },
                              "pangolin_lineage": {
                                "value": "unassigned"
                              },
                              "recency": {
                                "value": "Older"
                              },
                              "region": {
                                "value": "Middle East"
                              },
                              "region_exposure": {
                                "value": "Middle East"
                              }
                            }
                          },
                          {
                            "branch_attrs": {
                              "labels": {
                                "aa": "N: Q289H; ORF1a: S2900L, P4261L"
                              },
                              "mutations": {
                                "N": [
                                  "Q289H"
                                ],
                                "ORF1a": [
                                  "S2900L",
                                  "P4261L"
                                ],
                                "nuc": [
                                  "C8964T",
                                  "C13047T",
                                  "G29140C"
                                ]
                              }
                            },
                            "name": "UnitedArabEmirates/0631/2020",
                            "node_attrs": {
                              "author": {
                                "author": "?",
                                "value": "?"
                              },
                              "clade_membership": {
                                "value": "19B"
                              },
                              "country": {
                                "confidence": {
                                  "United Arab Emirates": 1.0
                                },
                                "entropy": -1.000088900581841e-12,
                                "value": "United Arab Emirates"
                              },
                              "div": 8.984024947696188,
                              "division": {
                                "value": "Abu Dhabi"
                              },
                              "division_exposure": {
                                "value": "Abu Dhabi"
                              },
                              "host": {
                                "value": "Human"
                              },
                              "legacy_clade_membership": {
                                "value": "B4"
                              },
                              "location": {
                                "value": "Abu Dhabi"
                              },
                              "num_date": {
                                "confidence": [
                                  2020.370218579235,
                                  2020.370218579235
                                ],
                                "value": 2020.370218579235
                              },
                              "pangolin_lineage": {
                                "value": "unassigned"
                              },
                              "recency": {
                                "value": "Older"
                              },
                              "region": {
                                "value": "Middle East"
                              },
                              "region_exposure": {
                                "value": "Middle East"
                              }
                            }
                          }
                        ],
                        "name": "NODE_0000135",
                        "node_attrs": {
                          "clade_membership": {
                            "value": "19B"
                          },
                          "div": 5.981950204408624,
                          "legacy_clade_membership": {
                            "value": "B4"
                          },
                          "num_date": {
                            "confidence": [
                              2020.1761602781899,
                              2020.2859536625547
                            ],
                            "value": 2020.2391273755882
                          },
                          "country": {
                            "confidence": {
                              "United Arab Emirates": 0.9999599680506862
                            },
                            "entropy": 0.0005085605829588841,
                            "value": "United Arab Emirates"
                          }
                        }
                      },
                      {
                        "branch_attrs": {
                          "labels": {
                            "aa": "N: A359T; S: A1174V"
                          },
                          "mutations": {
                            "N": [
                              "A359T"
                            ],
                            "S": [
                              "A1174V"
                            ],
                            "nuc": [
                              "C25083T",
                              "G29348A"
                            ]
                          }
                        },
                        "children": [
                          {
                            "branch_attrs": {
                              "mutations": {}
                            },
                            "name": "Oman/RESP-20-1976/2020",
                            "node_attrs": {
                              "age": {
                                "value": "43"
                              },
                              "author": {
                                "author": "Samira Al-Maruqi et al",
                                "value": "Samira Al-Maruqi et al"
                              },
                              "clade_membership": {
                                "value": "19B"
                              },
                              "country": {
                                "confidence": {
                                  "Oman": 1.0
                                },
                                "entropy": -1.000088900581841e-12,
                                "value": "Oman"
                              },
                              "div": 6.979132987535889,
                              "division": {
                                "value": "Muscat"
                              },
                              "division_exposure": {
                                "value": "Muscat"
                              },
                              "gisaid_epi_isl": {
                                "value": "EPI_ISL_457938"
                              },
                              "host": {
                                "value": "Human"
                              },
                              "legacy_clade_membership": {
                                "value": "B4"
                              },
                              "num_date": {
                                "confidence": [
                                  2020.2035519125684,
                                  2020.2035519125684
                                ],
                                "value": 2020.2035519125684
                              },
                              "originating_lab": {
                                "value": "Oman-NIC"
                              },
                              "pangolin_lineage": {
                                "value": "unassigned"
                              },
                              "recency": {
                                "value": "Older"
                              },
                              "region": {
                                "value": "Asia"
                              },
                              "region_exposure": {
                                "value": "Asia"
                              },
                              "sex": {
                                "value": "Male"
                              },
                              "submitting_lab": {
                                "value": "Oman-NIC"
                              },
                              "url": "https://www.gisaid.org"
                            }
                          },
                          {
                            "branch_attrs": {
                              "mutations": {
                                "nuc": [
                                  "A17121T"
                                ]
                              }
                            },
                            "children": [
                              {
                                "branch_attrs": {
                                  "labels": {
                                    "aa": "S: A653V"
                                  },
                                  "mutations": {
                                    "S": [
                                      "A653V"
                                    ],
                                    "nuc": [
                                      "C23520T"
                                    ]
                                  }
                                },
                                "name": "UnitedArabEmirates/0465/2020",
                                "node_attrs": {
                                  "author": {
                                    "author": "?",
                                    "value": "?"
                                  },
                                  "clade_membership": {
                                    "value": "19B"
                                  },
                                  "country": {
                                    "confidence": {
                                      "United Arab Emirates": 1.0
                                    },
                                    "entropy": -1.000088900581841e-12,
                                    "value": "United Arab Emirates"
                                  },
                                  "div": 8.97753250449431,
                                  "division": {
                                    "value": "Abu Dhabi"
                                  },
                                  "division_exposure": {
                                    "value": "Abu Dhabi"
                                  },
                                  "host": {
                                    "value": "Human"
                                  },
                                  "legacy_clade_membership": {
                                    "value": "B4"
                                  },
                                  "location": {
                                    "value": "Abu Dhabi"
                                  },
                                  "num_date": {
                                    "confidence": [
                                      2020.3784153005465,
                                      2020.3784153005465
                                    ],
                                    "value": 2020.3784153005465
                                  },
                                  "pangolin_lineage": {
                                    "value": "unassigned"
                                  },
                                  "recency": {
                                    "value": "Older"
                                  },
                                  "region": {
                                    "value": "Middle East"
                                  },
                                  "region_exposure": {
                                    "value": "Middle East"
                                  }
                                }
                              },
                              {
                                "branch_attrs": {
                                  "mutations": {}
                                },
                                "name": "UnitedArabEmirates/0627/2020",
                                "node_attrs": {
                                  "author": {
                                    "author": "?",
                                    "value": "?"
                                  },
                                  "clade_membership": {
                                    "value": "19B"
                                  },
                                  "country": {
                                    "confidence": {
                                      "United Arab Emirates": 1.0
                                    },
                                    "entropy": -1.000088900581841e-12,
                                    "value": "United Arab Emirates"
                                  },
                                  "div": 7.977858345931199,
                                  "division": {
                                    "value": "Abu Dhabi"
                                  },
                                  "division_exposure": {
                                    "value": "Abu Dhabi"
                                  },
                                  "host": {
                                    "value": "Human"
                                  },
                                  "legacy_clade_membership": {
                                    "value": "B4"
                                  },
                                  "location": {
                                    "value": "Abu Dhabi"
                                  },
                                  "num_date": {
                                    "confidence": [
                                      2020.370218579235,
                                      2020.370218579235
                                    ],
                                    "value": 2020.370218579235
                                  },
                                  "pangolin_lineage": {
                                    "value": "unassigned"
                                  },
                                  "recency": {
                                    "value": "Older"
                                  },
                                  "region": {
                                    "value": "Middle East"
                                  },
                                  "region_exposure": {
                                    "value": "Middle East"
                                  }
                                }
                              }
                            ],
                            "name": "NODE_0000137",
                            "node_attrs": {
                              "clade_membership": {
                                "value": "19B"
                              },
                              "div": 7.977858345931187,
                              "legacy_clade_membership": {
                                "value": "B4"
                              },
                              "num_date": {
                                "confidence": [
                                  2020.3277905840785,
                                  2020.370218579235
                                ],
                                "value": 2020.369745677381
                              },
                              "country": {
                                "confidence": {
                                  "United Arab Emirates": 0.999222363085334
                                },
                                "entropy": 0.006505806290213193,
                                "value": "United Arab Emirates"
                              }
                            }
                          }
                        ],
                        "name": "NODE_0000136",
                        "node_attrs": {
                          "clade_membership": {
                            "value": "19B"
                          },
                          "div": 6.979132987535878,
                          "legacy_clade_membership": {
                            "value": "B4"
                          },
                          "num_date": {
                            "confidence": [
                              2020.1872215240626,
                              2020.2035519125684
                            ],
                            "value": 2020.2035519125684
                          },
                          "country": {
                            "confidence": {
                              "Oman": 0.0281778925292136,
                              "United Arab Emirates": 0.9716016233355228
                            },
                            "entropy": 0.13103710669344726,
                            "value": "United Arab Emirates"
                          }
                        }
                      }
                    ],
                    "name": "NODE_0000134",
                    "node_attrs": {
                      "clade_membership": {
                        "value": "19B"
                      },
                      "div": 4.98513516149047,
                      "legacy_clade_membership": {
                        "value": "B4"
                      },
                      "num_date": {
                        "confidence": [
                          2020.1344937311485,
                          2020.19963231875
                        ],
                        "value": 2020.1778162676628
                      },
                      "country": {
                        "confidence": {
                          "United Arab Emirates": 0.9991431797762641
                        },
                        "entropy": 0.0071662058120453885,
                        "value": "United Arab Emirates"
                      }
                    }
                  },
                  {
                    "branch_attrs": {
                      "labels": {
                        "aa": "ORF1a: M3655I"
                      },
                      "mutations": {
                        "ORF1a": [
                          "M3655I"
                        ],
                        "nuc": [
                          "G11230T"
                        ]
                      }
                    },
                    "children": [
                      {
                        "branch_attrs": {
                          "mutations": {
                            "nuc": [
                              "C9223T"
                            ]
                          }
                        },
                        "children": [
                          {
                            "branch_attrs": {
                              "labels": {
                                "aa": "ORF1b: P314L"
                              },
                              "mutations": {
                                "ORF1b": [
                                  "P314L"
                                ],
                                "nuc": [
                                  "C11812A",
                                  "C14408T",
                                  "T19341C",
                                  "C29095T"
                                ]
                              }
                            },
                            "name": "UnitedArabEmirates/0204/2020",
                            "node_attrs": {
                              "author": {
                                "author": "?",
                                "value": "?"
                              },
                              "clade_membership": {
                                "value": "19B"
                              },
                              "country": {
                                "confidence": {
                                  "United Arab Emirates": 1.0
                                },
                                "entropy": -1.000088900581841e-12,
                                "value": "United Arab Emirates"
                              },
                              "div": 9.984782790718224,
                              "division": {
                                "value": "Abu Dhabi"
                              },
                              "division_exposure": {
                                "value": "Abu Dhabi"
                              },
                              "host": {
                                "value": "Human"
                              },
                              "legacy_clade_membership": {
                                "value": "B4"
                              },
                              "location": {
                                "value": "Abu Dhabi"
                              },
                              "num_date": {
                                "confidence": [
                                  2020.3756830601094,
                                  2020.3756830601094
                                ],
                                "value": 2020.3756830601094
                              },
                              "pangolin_lineage": {
                                "value": "unassigned"
                              },
                              "recency": {
                                "value": "Older"
                              },
                              "region": {
                                "value": "Middle East"
                              },
                              "region_exposure": {
                                "value": "Middle East"
                              }
                            }
                          },
                          {
                            "branch_attrs": {
                              "mutations": {}
                            },
                            "name": "Oman/RESP-20-2631/2020",
                            "node_attrs": {
                              "age": {
                                "value": "35"
                              },
                              "author": {
                                "author": "Samira Al-Maruqi et al",
                                "value": "Samira Al-Maruqi et al"
                              },
                              "clade_membership": {
                                "value": "19B"
                              },
                              "country": {
                                "confidence": {
                                  "Oman": 1.0
                                },
                                "entropy": -1.000088900581841e-12,
                                "value": "Oman"
                              },
                              "div": 5.981210437499433,
                              "division": {
                                "value": "North Batinah"
                              },
                              "division_exposure": {
                                "value": "North Batinah"
                              },
                              "gisaid_epi_isl": {
                                "value": "EPI_ISL_457976"
                              },
                              "host": {
                                "value": "Human"
                              },
                              "legacy_clade_membership": {
                                "value": "B4"
                              },
                              "num_date": {
                                "confidence": [
                                  2020.2090163934427,
                                  2020.2090163934427
                                ],
                                "value": 2020.2090163934427
                              },
                              "originating_lab": {
                                "value": "Oman-NIC"
                              },
                              "pangolin_lineage": {
                                "value": "unassigned"
                              },
                              "recency": {
                                "value": "Older"
                              },
                              "region": {
                                "value": "Asia"
                              },
                              "region_exposure": {
                                "value": "Asia"
                              },
                              "sex": {
                                "value": "Male"
                              },
                              "submitting_lab": {
                                "value": "Oman-NIC"
                              },
                              "url": "https://www.gisaid.org"
                            }
                          },
                          {
                            "branch_attrs": {
                              "labels": {
                                "aa": "N: R89I; ORF1b: A176V; ORF9b: E86*; S: T572I"
                              },
                              "mutations": {
                                "N": [
                                  "R89I"
                                ],
                                "ORF1b": [
                                  "A176V"
                                ],
                                "ORF9b": [
                                  "E86*"
                                ],
                                "S": [
                                  "T572I"
                                ],
                                "nuc": [
                                  "A9244G",
                                  "C13994T",
                                  "C22747T",
                                  "C23277T",
                                  "G28539T"
                                ]
                              }
                            },
                            "name": "UnitedArabEmirates/0619/2020",
                            "node_attrs": {
                              "author": {
                                "author": "?",
                                "value": "?"
                              },
                              "clade_membership": {
                                "value": "19B"
                              },
                              "country": {
                                "confidence": {
                                  "United Arab Emirates": 1.0
                                },
                                "entropy": -1.000088900581841e-12,
                                "value": "United Arab Emirates"
                              },
                              "div": 10.985259571860155,
                              "division": {
                                "value": "Abu Dhabi"
                              },
                              "division_exposure": {
                                "value": "Abu Dhabi"
                              },
                              "host": {
                                "value": "Human"
                              },
                              "legacy_clade_membership": {
                                "value": "B4"
                              },
                              "location": {
                                "value": "Abu Dhabi"
                              },
                              "num_date": {
                                "confidence": [
                                  2020.370218579235,
                                  2020.370218579235
                                ],
                                "value": 2020.370218579235
                              },
                              "pangolin_lineage": {
                                "value": "unassigned"
                              },
                              "recency": {
                                "value": "Older"
                              },
                              "region": {
                                "value": "Middle East"
                              },
                              "region_exposure": {
                                "value": "Middle East"
                              }
                            }
                          },
                          {
                            "branch_attrs": {
                              "mutations": {}
                            },
                            "children": [
                              {
                                "branch_attrs": {
                                  "labels": {
                                    "aa": "ORF1b: P1000L, S1347A"
                                  },
                                  "mutations": {
                                    "ORF1b": [
                                      "P1000L",
                                      "S1347A"
                                    ],
                                    "nuc": [
                                      "C16466T",
                                      "T17506G"
                                    ]
                                  }
                                },
                                "children": [
                                  {
                                    "branch_attrs": {
                                      "mutations": {
                                        "nuc": [
                                          "T19341C",
                                          "C29095T"
                                        ]
                                      }
                                    },
                                    "children": [
                                      {
                                        "branch_attrs": {
                                          "mutations": {}
                                        },
                                        "name": "UnitedArabEmirates/0379/2020",
                                        "node_attrs": {
                                          "author": {
                                            "author": "?",
                                            "value": "?"
                                          },
                                          "clade_membership": {
                                            "value": "19B"
                                          },
                                          "country": {
                                            "confidence": {
                                              "United Arab Emirates": 1.0
                                            },
                                            "entropy": -1.000088900581841e-12,
                                            "value": "United Arab Emirates"
                                          },
                                          "div": 9.968931534853322,
                                          "division": {
                                            "value": "Abu Dhabi"
                                          },
                                          "division_exposure": {
                                            "value": "Abu Dhabi"
                                          },
                                          "host": {
                                            "value": "Human"
                                          },
                                          "legacy_clade_membership": {
                                            "value": "B2"
                                          },
                                          "location": {
                                            "value": "Abu Dhabi"
                                          },
                                          "num_date": {
                                            "confidence": [
                                              2020.3811475409836,
                                              2020.3811475409836
                                            ],
                                            "value": 2020.3811475409836
                                          },
                                          "pangolin_lineage": {
                                            "value": "unassigned"
                                          },
                                          "recency": {
                                            "value": "Older"
                                          },
                                          "region": {
                                            "value": "Middle East"
                                          },
                                          "region_exposure": {
                                            "value": "Middle East"
                                          }
                                        }
                                      },
                                      {
                                        "branch_attrs": {
                                          "labels": {
                                            "aa": "N: G18V; ORF9b: V15L"
                                          },
                                          "mutations": {
                                            "N": [
                                              "G18V"
                                            ],
                                            "ORF9b": [
                                              "V15L"
                                            ],
                                            "nuc": [
                                              "G28326T"
                                            ]
                                          }
                                        },
                                        "name": "UnitedArabEmirates/0179/2020",
                                        "node_attrs": {
                                          "author": {
                                            "author": "?",
                                            "value": "?"
                                          },
                                          "clade_membership": {
                                            "value": "19B"
                                          },
                                          "country": {
                                            "confidence": {
                                              "United Arab Emirates": 1.0
                                            },
                                            "entropy": -1.000088900581841e-12,
                                            "value": "United Arab Emirates"
                                          },
                                          "div": 10.968695653776452,
                                          "division": {
                                            "value": "Abu Dhabi"
                                          },
                                          "division_exposure": {
                                            "value": "Abu Dhabi"
                                          },
                                          "host": {
                                            "value": "Human"
                                          },
                                          "legacy_clade_membership": {
                                            "value": "B2"
                                          },
                                          "location": {
                                            "value": "Abu Dhabi"
                                          },
                                          "num_date": {
                                            "confidence": [
                                              2020.3784153005465,
                                              2020.3784153005465
                                            ],
                                            "value": 2020.3784153005465
                                          },
                                          "pangolin_lineage": {
                                            "value": "unassigned"
                                          },
                                          "recency": {
                                            "value": "Older"
                                          },
                                          "region": {
                                            "value": "Middle East"
                                          },
                                          "region_exposure": {
                                            "value": "Middle East"
                                          }
                                        }
                                      }
                                    ],
                                    "name": "NODE_0000159",
                                    "node_attrs": {
                                      "clade_membership": {
                                        "value": "19B"
                                      },
                                      "div": 9.96893153485331,
                                      "legacy_clade_membership": {
                                        "value": "B2"
                                      },
                                      "num_date": {
                                        "confidence": [
                                          2020.3455004502582,
                                          2020.3766896076716
                                        ],
                                        "value": 2020.3697448972043
                                      },
                                      "country": {
                                        "confidence": {
                                          "United Arab Emirates": 0.999982322999446
                                        },
                                        "entropy": 0.0002558416606554423,
                                        "value": "United Arab Emirates"
                                      }
                                    }
                                  },
                                  {
                                    "branch_attrs": {
                                      "labels": {
                                        "aa": "ORF1a: A1997V"
                                      },
                                      "mutations": {
                                        "ORF1a": [
                                          "A1997V"
                                        ],
                                        "nuc": [
                                          "C6255T"
                                        ]
                                      }
                                    },
                                    "children": [
                                      {
                                        "branch_attrs": {
                                          "labels": {
                                            "aa": "N: P67S; ORF3a: I186L"
                                          },
                                          "mutations": {
                                            "N": [
                                              "P67S"
                                            ],
                                            "ORF3a": [
                                              "I186L"
                                            ],
                                            "nuc": [
                                              "C24337T",
                                              "A25948C",
                                              "C28472T"
                                            ]
                                          }
                                        },
                                        "name": "UnitedArabEmirates/0181/2020",
                                        "node_attrs": {
                                          "author": {
                                            "author": "?",
                                            "value": "?"
                                          },
                                          "clade_membership": {
                                            "value": "19B"
                                          },
                                          "country": {
                                            "confidence": {
                                              "United Arab Emirates": 1.0
                                            },
                                            "entropy": -1.000088900581841e-12,
                                            "value": "United Arab Emirates"
                                          },
                                          "div": 11.974043036998358,
                                          "division": {
                                            "value": "Abu Dhabi"
                                          },
                                          "division_exposure": {
                                            "value": "Abu Dhabi"
                                          },
                                          "host": {
                                            "value": "Human"
                                          },
                                          "legacy_clade_membership": {
                                            "value": "B4"
                                          },
                                          "location": {
                                            "value": "Abu Dhabi"
                                          },
                                          "num_date": {
                                            "confidence": [
                                              2020.3784153005465,
                                              2020.3784153005465
                                            ],
                                            "value": 2020.3784153005465
                                          },
                                          "pangolin_lineage": {
                                            "value": "unassigned"
                                          },
                                          "recency": {
                                            "value": "Older"
                                          },
                                          "region": {
                                            "value": "Middle East"
                                          },
                                          "region_exposure": {
                                            "value": "Middle East"
                                          }
                                        }
                                      },
                                      {
                                        "branch_attrs": {
                                          "mutations": {}
                                        },
                                        "name": "UnitedArabEmirates/0380/2020",
                                        "node_attrs": {
                                          "author": {
                                            "author": "?",
                                            "value": "?"
                                          },
                                          "clade_membership": {
                                            "value": "19B"
                                          },
                                          "country": {
                                            "confidence": {
                                              "United Arab Emirates": 1.0
                                            },
                                            "entropy": -1.000088900581841e-12,
                                            "value": "United Arab Emirates"
                                          },
                                          "div": 8.97188021751409,
                                          "division": {
                                            "value": "Abu Dhabi"
                                          },
                                          "division_exposure": {
                                            "value": "Abu Dhabi"
                                          },
                                          "host": {
                                            "value": "Human"
                                          },
                                          "legacy_clade_membership": {
                                            "value": "B4"
                                          },
                                          "location": {
                                            "value": "Abu Dhabi"
                                          },
                                          "num_date": {
                                            "confidence": [
                                              2020.3811475409836,
                                              2020.3811475409836
                                            ],
                                            "value": 2020.3811475409836
                                          },
                                          "pangolin_lineage": {
                                            "value": "unassigned"
                                          },
                                          "recency": {
                                            "value": "Older"
                                          },
                                          "region": {
                                            "value": "Middle East"
                                          },
                                          "region_exposure": {
                                            "value": "Middle East"
                                          }
                                        }
                                      },
                                      {
                                        "branch_attrs": {
                                          "labels": {
                                            "aa": "ORF7a: P34S; S: C1236F"
                                          },
                                          "mutations": {
                                            "ORF7a": [
                                              "P34S"
                                            ],
                                            "S": [
                                              "C1236F"
                                            ],
                                            "nuc": [
                                              "G25269T",
                                              "C27493T"
                                            ]
                                          }
                                        },
                                        "name": "UnitedArabEmirates/0058/2020",
                                        "node_attrs": {
                                          "author": {
                                            "author": "?",
                                            "value": "?"
                                          },
                                          "clade_membership": {
                                            "value": "19B"
                                          },
                                          "country": {
                                            "confidence": {
                                              "United Arab Emirates": 1.0
                                            },
                                            "entropy": -1.000088900581841e-12,
                                            "value": "United Arab Emirates"
                                          },
                                          "div": 10.971802295579971,
                                          "division": {
                                            "value": "Abu Dhabi"
                                          },
                                          "division_exposure": {
                                            "value": "Abu Dhabi"
                                          },
                                          "host": {
                                            "value": "Human"
                                          },
                                          "legacy_clade_membership": {
                                            "value": "B4"
                                          },
                                          "location": {
                                            "value": "Abu Dhabi"
                                          },
                                          "num_date": {
                                            "confidence": [
                                              2020.370218579235,
                                              2020.370218579235
                                            ],
                                            "value": 2020.370218579235
                                          },
                                          "pangolin_lineage": {
                                            "value": "unassigned"
                                          },
                                          "recency": {
                                            "value": "Older"
                                          },
                                          "region": {
                                            "value": "Middle East"
                                          },
                                          "region_exposure": {
                                            "value": "Middle East"
                                          }
                                        }
                                      }
                                    ],
                                    "name": "NODE_0000160",
                                    "node_attrs": {
                                      "clade_membership": {
                                        "value": "19B"
                                      },
                                      "div": 8.971880217514078,
                                      "legacy_clade_membership": {
                                        "value": "B4"
                                      },
                                      "num_date": {
                                        "confidence": [
                                          2020.3262990466942,
                                          2020.364195591468
                                        ],
                                        "value": 2020.3407769173903
                                      },
                                      "country": {
                                        "confidence": {
                                          "United Arab Emirates": 0.9999996632513632
                                        },
                                        "entropy": 6.084077696762779e-06,
                                        "value": "United Arab Emirates"
                                      }
                                    }
                                  }
                                ],
                                "name": "NODE_0000158",
                                "node_attrs": {
                                  "clade_membership": {
                                    "value": "19B"
                                  },
                                  "div": 7.97517406803208,
                                  "legacy_clade_membership": {
                                    "value": "B4"
                                  },
                                  "num_date": {
                                    "confidence": [
                                      2020.285831851533,
                                      2020.3503265265895
                                    ],
                                    "value": 2020.3229372048218
                                  },
                                  "country": {
                                    "confidence": {
                                      "United Arab Emirates": 0.9999819337418143
                                    },
                                    "entropy": 0.00026096960909578266,
                                    "value": "United Arab Emirates"
                                  }
                                }
                              },
                              {
                                "branch_attrs": {
                                  "mutations": {}
                                },
                                "children": [
                                  {
                                    "branch_attrs": {
                                      "mutations": {}
                                    },
                                    "children": [
                                      {
                                        "branch_attrs": {
                                          "mutations": {}
                                        },
                                        "name": "Jordan/SR-0336/2020",
                                        "node_attrs": {
                                          "author": {
                                            "author": "Issa Abu-Dayyeh et al",
                                            "value": "Issa Abu-Dayyeh et al"
                                          },
                                          "clade_membership": {
                                            "value": "19B"
                                          },
                                          "country": {
                                            "confidence": {
                                              "Jordan": 1.0
                                            },
                                            "entropy": -1.000088900581841e-12,
                                            "value": "Jordan"
                                          },
                                          "div": 5.98121043749947,
                                          "division": {
                                            "value": "Amman"
                                          },
                                          "division_exposure": {
                                            "value": "Amman"
                                          },
                                          "gisaid_epi_isl": {
                                            "value": "EPI_ISL_450188"
                                          },
                                          "host": {
                                            "value": "Human"
                                          },
                                          "legacy_clade_membership": {
                                            "value": "B4"
                                          },
                                          "num_date": {
                                            "confidence": [
                                              2020.2636612021859,
                                              2020.2636612021859
                                            ],
                                            "value": 2020.2636612021859
                                          },
                                          "originating_lab": {
                                            "value": "Biolab Diagnostic Laboratories"
                                          },
                                          "pangolin_lineage": {
                                            "value": "unassigned"
                                          },
                                          "recency": {
                                            "value": "Older"
                                          },
                                          "region": {
                                            "value": "Asia"
                                          },
                                          "region_exposure": {
                                            "value": "Asia"
                                          },
                                          "submitting_lab": {
                                            "value": "Andersen lab at Scripps Research"
                                          },
                                          "url": "https://www.gisaid.org"
                                        }
                                      },
                                      {
                                        "branch_attrs": {
                                          "labels": {
                                            "aa": "ORF1a: V665I; S: N658D"
                                          },
                                          "mutations": {
                                            "ORF1a": [
                                              "V665I"
                                            ],
                                            "S": [
                                              "N658D"
                                            ],
                                            "nuc": [
                                              "G2258A",
                                              "C11758T",
                                              "A23534G"
                                            ]
                                          }
                                        },
                                        "name": "UnitedArabEmirates/0114/2020",
                                        "node_attrs": {
                                          "author": {
                                            "author": "?",
                                            "value": "?"
                                          },
                                          "clade_membership": {
                                            "value": "19B"
                                          },
                                          "country": {
                                            "confidence": {
                                              "United Arab Emirates": 1.0
                                            },
                                            "entropy": -1.000088900581841e-12,
                                            "value": "United Arab Emirates"
                                          },
                                          "div": 8.981823795533522,
                                          "division": {
                                            "value": "Abu Dhabi"
                                          },
                                          "division_exposure": {
                                            "value": "Abu Dhabi"
                                          },
                                          "host": {
                                            "value": "Human"
                                          },
                                          "legacy_clade_membership": {
                                            "value": "B4"
                                          },
                                          "location": {
                                            "value": "Abu Dhabi"
                                          },
                                          "num_date": {
                                            "confidence": [
                                              2020.370218579235,
                                              2020.370218579235
                                            ],
                                            "value": 2020.370218579235
                                          },
                                          "pangolin_lineage": {
                                            "value": "unassigned"
                                          },
                                          "recency": {
                                            "value": "Older"
                                          },
                                          "region": {
                                            "value": "Middle East"
                                          },
                                          "region_exposure": {
                                            "value": "Middle East"
                                          }
                                        }
                                      }
                                    ],
                                    "name": "NODE_0000050",
                                    "node_attrs": {
                                      "clade_membership": {
                                        "value": "19B"
                                      },
                                      "div": 5.981210437499459,
                                      "legacy_clade_membership": {
                                        "value": "B4"
                                      },
                                      "num_date": {
                                        "confidence": [
                                          2020.2296185008965,
                                          2020.2636612021859
                                        ],
                                        "value": 2020.2636612021859
                                      },
                                      "country": {
                                        "confidence": {
                                          "Jordan": 0.00933344362510868,
                                          "United Arab Emirates": 0.9899418166629365
                                        },
                                        "entropy": 0.06088777848756091,
                                        "value": "United Arab Emirates"
                                      }
                                    }
                                  },
                                  {
                                    "branch_attrs": {
                                      "mutations": {}
                                    },
                                    "children": [
                                      {
                                        "branch_attrs": {
                                          "labels": {
                                            "aa": "ORF1b: S1089L"
                                          },
                                          "mutations": {
                                            "ORF1b": [
                                              "S1089L"
                                            ],
                                            "nuc": [
                                              "C16733T",
                                              "C22675T"
                                            ]
                                          }
                                        },
                                        "children": [
                                          {
                                            "branch_attrs": {
                                              "labels": {
                                                "aa": "ORF1a: S4398L"
                                              },
                                              "mutations": {
                                                "ORF1a": [
                                                  "S4398L"
                                                ],
                                                "nuc": [
                                                  "C13458T"
                                                ]
                                              }
                                            },
                                            "name": "UnitedArabEmirates/0015/2020",
                                            "node_attrs": {
                                              "author": {
                                                "author": "?",
                                                "value": "?"
                                              },
                                              "clade_membership": {
                                                "value": "19B"
                                              },
                                              "country": {
                                                "confidence": {
                                                  "United Arab Emirates": 0.9999999999999999
                                                },
                                                "entropy": -9.99866855976916e-13,
                                                "value": "United Arab Emirates"
                                              },
                                              "div": 8.974621335526706,
                                              "division": {
                                                "value": "Abu Dhabi"
                                              },
                                              "division_exposure": {
                                                "value": "Abu Dhabi"
                                              },
                                              "host": {
                                                "value": "Human"
                                              },
                                              "legacy_clade_membership": {
                                                "value": "B4"
                                              },
                                              "location": {
                                                "value": "Abu Dhabi"
                                              },
                                              "num_date": {
                                                "confidence": [
                                                  2020.3483606557377,
                                                  2020.3483606557377
                                                ],
                                                "value": 2020.3483606557377
                                              },
                                              "pangolin_lineage": {
                                                "value": "unassigned"
                                              },
                                              "recency": {
                                                "value": "Older"
                                              },
                                              "region": {
                                                "value": "Middle East"
                                              },
                                              "region_exposure": {
                                                "value": "Middle East"
                                              }
                                            }
                                          },
                                          {
                                            "branch_attrs": {
                                              "mutations": {
                                                "nuc": [
                                                  "A8374G"
                                                ]
                                              }
                                            },
                                            "children": [
                                              {
                                                "branch_attrs": {
                                                  "mutations": {}
                                                },
                                                "name": "UnitedArabEmirates/1054/2020",
                                                "node_attrs": {
                                                  "author": {
                                                    "author": "?",
                                                    "value": "?"
                                                  },
                                                  "clade_membership": {
                                                    "value": "19B"
                                                  },
                                                  "country": {
                                                    "confidence": {
                                                      "United Arab Emirates": 0.9999999999999999
                                                    },
                                                    "entropy": -9.99866855976916e-13,
                                                    "value": "United Arab Emirates"
                                                  },
                                                  "div": 8.971755412774037,
                                                  "division": {
                                                    "value": "Abu Dhabi"
                                                  },
                                                  "division_exposure": {
                                                    "value": "Abu Dhabi"
                                                  },
                                                  "host": {
                                                    "value": "Human"
                                                  },
                                                  "legacy_clade_membership": {
                                                    "value": "B4"
                                                  },
                                                  "location": {
                                                    "value": "Abu Dhabi"
                                                  },
                                                  "num_date": {
                                                    "confidence": [
                                                      2020.4439890710382,
                                                      2020.4439890710382
                                                    ],
                                                    "value": 2020.4439890710382
                                                  },
                                                  "pangolin_lineage": {
                                                    "value": "unassigned"
                                                  },
                                                  "recency": {
                                                    "value": "Older"
                                                  },
                                                  "region": {
                                                    "value": "Middle East"
                                                  },
                                                  "region_exposure": {
                                                    "value": "Middle East"
                                                  }
                                                }
                                              },
                                              {
                                                "branch_attrs": {
                                                  "mutations": {}
                                                },
                                                "children": [
                                                  {
                                                    "branch_attrs": {
                                                      "mutations": {}
                                                    },
                                                    "name": "UnitedArabEmirates/0440/2020",
                                                    "node_attrs": {
                                                      "author": {
                                                        "author": "?",
                                                        "value": "?"
                                                      },
                                                      "clade_membership": {
                                                        "value": "19B"
                                                      },
                                                      "country": {
                                                        "confidence": {
                                                          "United Arab Emirates": 1.0
                                                        },
                                                        "entropy": -1.000088900581841e-12,
                                                        "value": "United Arab Emirates"
                                                      },
                                                      "div": 8.97175541277405,
                                                      "division": {
                                                        "value": "Abu Dhabi"
                                                      },
                                                      "division_exposure": {
                                                        "value": "Abu Dhabi"
                                                      },
                                                      "host": {
                                                        "value": "Human"
                                                      },
                                                      "legacy_clade_membership": {
                                                        "value": "B4"
                                                      },
                                                      "location": {
                                                        "value": "Abu Dhabi"
                                                      },
                                                      "num_date": {
                                                        "confidence": [
                                                          2020.370218579235,
                                                          2020.370218579235
                                                        ],
                                                        "value": 2020.370218579235
                                                      },
                                                      "pangolin_lineage": {
                                                        "value": "unassigned"
                                                      },
                                                      "recency": {
                                                        "value": "Older"
                                                      },
                                                      "region": {
                                                        "value": "Middle East"
                                                      },
                                                      "region_exposure": {
                                                        "value": "Middle East"
                                                      }
                                                    }
                                                  },
                                                  {
                                                    "branch_attrs": {
                                                      "mutations": {}
                                                    },
                                                    "name": "UnitedArabEmirates/1053/2020",
                                                    "node_attrs": {
                                                      "author": {
                                                        "author": "?",
                                                        "value": "?"
                                                      },
                                                      "clade_membership": {
                                                        "value": "19B"
                                                      },
                                                      "country": {
                                                        "confidence": {
                                                          "United Arab Emirates": 1.0
                                                        },
                                                        "entropy": -1.000088900581841e-12,
                                                        "value": "United Arab Emirates"
                                                      },
                                                      "div": 8.97175541277405,
                                                      "division": {
                                                        "value": "Abu Dhabi"
                                                      },
                                                      "division_exposure": {
                                                        "value": "Abu Dhabi"
                                                      },
                                                      "host": {
                                                        "value": "Human"
                                                      },
                                                      "legacy_clade_membership": {
                                                        "value": "B4"
                                                      },
                                                      "location": {
                                                        "value": "Abu Dhabi"
                                                      },
                                                      "num_date": {
                                                        "confidence": [
                                                          2020.4439890710382,
                                                          2020.4439890710382
                                                        ],
                                                        "value": 2020.4439890710382
                                                      },
                                                      "pangolin_lineage": {
                                                        "value": "unassigned"
                                                      },
                                                      "recency": {
                                                        "value": "Older"
                                                      },
                                                      "region": {
                                                        "value": "Middle East"
                                                      },
                                                      "region_exposure": {
                                                        "value": "Middle East"
                                                      }
                                                    }
                                                  }
                                                ],
                                                "name": "NODE_0000055",
                                                "node_attrs": {
                                                  "clade_membership": {
                                                    "value": "19B"
                                                  },
                                                  "div": 8.971755412774037,
                                                  "legacy_clade_membership": {
                                                    "value": "B4"
                                                  },
                                                  "num_date": {
                                                    "confidence": [
                                                      2020.3581612455366,
                                                      2020.370218579235
                                                    ],
                                                    "value": 2020.370218579235
                                                  },
                                                  "country": {
                                                    "confidence": {
                                                      "United Arab Emirates": 0.9999823239025906
                                                    },
                                                    "entropy": 0.00025583005175286926,
                                                    "value": "United Arab Emirates"
                                                  }
                                                }
                                              }
                                            ],
                                            "name": "NODE_0000148",
                                            "node_attrs": {
                                              "clade_membership": {
                                                "value": "19B"
                                              },
                                              "div": 8.971755412774025,
                                              "legacy_clade_membership": {
                                                "value": "B4"
                                              },
                                              "num_date": {
                                                "confidence": [
                                                  2020.3417397067383,
                                                  2020.367939002315
                                                ],
                                                "value": 2020.362282385633
                                              },
                                              "country": {
                                                "confidence": {
                                                  "United Arab Emirates": 0.9999819752455988
                                                },
                                                "entropy": 0.0002604232205618379,
                                                "value": "United Arab Emirates"
                                              }
                                            }
                                          }
                                        ],
                                        "name": "NODE_0000147",
                                        "node_attrs": {
                                          "clade_membership": {
                                            "value": "19B"
                                          },
                                          "div": 7.974954655926233,
                                          "legacy_clade_membership": {
                                            "value": "B4"
                                          },
                                          "num_date": {
                                            "confidence": [
                                              2020.31040123191,
                                              2020.3483606557377
                                            ],
                                            "value": 2020.3343986758066
                                          },
                                          "country": {
                                            "confidence": {
                                              "United Arab Emirates": 0.9999819426007696
                                            },
                                            "entropy": 0.0002608641278109509,
                                            "value": "United Arab Emirates"
                                          }
                                        }
                                      },
                                      {
                                        "branch_attrs": {
                                          "mutations": {}
                                        },
                                        "children": [
                                          {
                                            "branch_attrs": {
                                              "mutations": {}
                                            },
                                            "children": [
                                              {
                                                "branch_attrs": {
                                                  "labels": {
                                                    "aa": "ORF1a: T2181A"
                                                  },
                                                  "mutations": {
                                                    "ORF1a": [
                                                      "T2181A"
                                                    ],
                                                    "nuc": [
                                                      "C4832T",
                                                      "A6806G",
                                                      "A11887G"
                                                    ]
                                                  }
                                                },
                                                "name": "UnitedArabEmirates/0472/2020",
                                                "node_attrs": {
                                                  "author": {
                                                    "author": "?",
                                                    "value": "?"
                                                  },
                                                  "clade_membership": {
                                                    "value": "19B"
                                                  },
                                                  "country": {
                                                    "confidence": {
                                                      "United Arab Emirates": 1.0
                                                    },
                                                    "entropy": -1.000088900581841e-12,
                                                    "value": "United Arab Emirates"
                                                  },
                                                  "div": 8.981786338782104,
                                                  "division": {
                                                    "value": "Abu Dhabi"
                                                  },
                                                  "division_exposure": {
                                                    "value": "Abu Dhabi"
                                                  },
                                                  "host": {
                                                    "value": "Human"
                                                  },
                                                  "legacy_clade_membership": {
                                                    "value": "B4"
                                                  },
                                                  "location": {
                                                    "value": "Abu Dhabi"
                                                  },
                                                  "num_date": {
                                                    "confidence": [
                                                      2020.3784153005465,
                                                      2020.3784153005465
                                                    ],
                                                    "value": 2020.3784153005465
                                                  },
                                                  "pangolin_lineage": {
                                                    "value": "unassigned"
                                                  },
                                                  "recency": {
                                                    "value": "Older"
                                                  },
                                                  "region": {
                                                    "value": "Middle East"
                                                  },
                                                  "region_exposure": {
                                                    "value": "Middle East"
                                                  }
                                                }
                                              },
                                              {
                                                "branch_attrs": {
                                                  "labels": {
                                                    "aa": "ORF1a: V1169A; S: G261V"
                                                  },
                                                  "mutations": {
                                                    "ORF1a": [
                                                      "V1169A"
                                                    ],
                                                    "S": [
                                                      "G261V"
                                                    ],
                                                    "nuc": [
                                                      "T3771C",
                                                      "G22344T",
                                                      "G29773T"
                                                    ]
                                                  }
                                                },
                                                "name": "UnitedArabEmirates/0470/2020",
                                                "node_attrs": {
                                                  "author": {
                                                    "author": "?",
                                                    "value": "?"
                                                  },
                                                  "clade_membership": {
                                                    "value": "19B"
                                                  },
                                                  "country": {
                                                    "confidence": {
                                                      "United Arab Emirates": 1.0
                                                    },
                                                    "entropy": -1.000088900581841e-12,
                                                    "value": "United Arab Emirates"
                                                  },
                                                  "div": 8.981830793430579,
                                                  "division": {
                                                    "value": "Abu Dhabi"
                                                  },
                                                  "division_exposure": {
                                                    "value": "Abu Dhabi"
                                                  },
                                                  "host": {
                                                    "value": "Human"
                                                  },
                                                  "legacy_clade_membership": {
                                                    "value": "B4"
                                                  },
                                                  "location": {
                                                    "value": "Abu Dhabi"
                                                  },
                                                  "num_date": {
                                                    "confidence": [
                                                      2020.3784153005465,
                                                      2020.3784153005465
                                                    ],
                                                    "value": 2020.3784153005465
                                                  },
                                                  "pangolin_lineage": {
                                                    "value": "unassigned"
                                                  },
                                                  "recency": {
                                                    "value": "Older"
                                                  },
                                                  "region": {
                                                    "value": "Middle East"
                                                  },
                                                  "region_exposure": {
                                                    "value": "Middle East"
                                                  }
                                                }
                                              }
                                            ],
                                            "name": "NODE_0000059",
                                            "node_attrs": {
                                              "clade_membership": {
                                                "value": "19B"
                                              },
                                              "div": 5.981210437499484,
                                              "legacy_clade_membership": {
                                                "value": "B4"
                                              },
                                              "num_date": {
                                                "confidence": [
                                                  2020.3049508109052,
                                                  2020.3496322165759
                                                ],
                                                "value": 2020.3342419545886
                                              },
                                              "country": {
                                                "confidence": {
                                                  "United Arab Emirates": 0.9999823155373192
                                                },
                                                "entropy": 0.00025593870528291214,
                                                "value": "United Arab Emirates"
                                              }
                                            }
                                          },
                                          {
                                            "branch_attrs": {
                                              "mutations": {}
                                            },
                                            "children": [
                                              {
                                                "branch_attrs": {
                                                  "mutations": {}
                                                },
                                                "children": [
                                                  {
                                                    "branch_attrs": {
                                                      "labels": {
                                                        "aa": "ORF1a: L893M"
                                                      },
                                                      "mutations": {
                                                        "ORF1a": [
                                                          "L893M"
                                                        ],
                                                        "nuc": [
                                                          "C2942A",
                                                          "G26840T"
                                                        ]
                                                      }
                                                    },
                                                    "name": "UnitedArabEmirates/0057/2020",
                                                    "node_attrs": {
                                                      "author": {
                                                        "author": "?",
                                                        "value": "?"
                                                      },
                                                      "clade_membership": {
                                                        "value": "19B"
                                                      },
                                                      "country": {
                                                        "confidence": {
                                                          "United Arab Emirates": 1.0
                                                        },
                                                        "entropy": -1.000088900581841e-12,
                                                        "value": "United Arab Emirates"
                                                      },
                                                      "div": 7.982487382440631,
                                                      "division": {
                                                        "value": "Abu Dhabi"
                                                      },
                                                      "division_exposure": {
                                                        "value": "Abu Dhabi"
                                                      },
                                                      "host": {
                                                        "value": "Human"
                                                      },
                                                      "legacy_clade_membership": {
                                                        "value": "B4"
                                                      },
                                                      "location": {
                                                        "value": "Abu Dhabi"
                                                      },
                                                      "num_date": {
                                                        "confidence": [
                                                          2020.370218579235,
                                                          2020.370218579235
                                                        ],
                                                        "value": 2020.370218579235
                                                      },
                                                      "pangolin_lineage": {
                                                        "value": "unassigned"
                                                      },
                                                      "recency": {
                                                        "value": "Older"
                                                      },
                                                      "region": {
                                                        "value": "Middle East"
                                                      },
                                                      "region_exposure": {
                                                        "value": "Middle East"
                                                      }
                                                    }
                                                  },
                                                  {
                                                    "branch_attrs": {
                                                      "mutations": {
                                                        "nuc": [
                                                          "C10450T",
                                                          "C29668T"
                                                        ]
                                                      }
                                                    },
                                                    "children": [
                                                      {
                                                        "branch_attrs": {
                                                          "mutations": {}
                                                        },
                                                        "name": "UnitedArabEmirates/0837/2020",
                                                        "node_attrs": {
                                                          "author": {
                                                            "author": "?",
                                                            "value": "?"
                                                          },
                                                          "clade_membership": {
                                                            "value": "19B"
                                                          },
                                                          "country": {
                                                            "confidence": {
                                                              "United Arab Emirates": 1.0
                                                            },
                                                            "entropy": -1.000088900581841e-12,
                                                            "value": "United Arab Emirates"
                                                          },
                                                          "div": 7.974954655926283,
                                                          "division": {
                                                            "value": "Abu Dhabi"
                                                          },
                                                          "division_exposure": {
                                                            "value": "Abu Dhabi"
                                                          },
                                                          "host": {
                                                            "value": "Human"
                                                          },
                                                          "legacy_clade_membership": {
                                                            "value": "B4"
                                                          },
                                                          "location": {
                                                            "value": "Abu Dhabi"
                                                          },
                                                          "num_date": {
                                                            "confidence": [
                                                              2020.3811475409836,
                                                              2020.3811475409836
                                                            ],
                                                            "value": 2020.3811475409836
                                                          },
                                                          "pangolin_lineage": {
                                                            "value": "unassigned"
                                                          },
                                                          "recency": {
                                                            "value": "Older"
                                                          },
                                                          "region": {
                                                            "value": "Middle East"
                                                          },
                                                          "region_exposure": {
                                                            "value": "Middle East"
                                                          }
                                                        }
                                                      },
                                                      {
                                                        "branch_attrs": {
                                                          "mutations": {}
                                                        },
                                                        "name": "UnitedArabEmirates/0840/2020",
                                                        "node_attrs": {
                                                          "author": {
                                                            "author": "?",
                                                            "value": "?"
                                                          },
                                                          "clade_membership": {
                                                            "value": "19B"
                                                          },
                                                          "country": {
                                                            "confidence": {
                                                              "United Arab Emirates": 1.0
                                                            },
                                                            "entropy": -1.000088900581841e-12,
                                                            "value": "United Arab Emirates"
                                                          },
                                                          "div": 7.9749546559262825,
                                                          "division": {
                                                            "value": "Abu Dhabi"
                                                          },
                                                          "division_exposure": {
                                                            "value": "Abu Dhabi"
                                                          },
                                                          "host": {
                                                            "value": "Human"
                                                          },
                                                          "legacy_clade_membership": {
                                                            "value": "B4"
                                                          },
                                                          "location": {
                                                            "value": "Abu Dhabi"
                                                          },
                                                          "num_date": {
                                                            "confidence": [
                                                              2020.3811475409836,
                                                              2020.3811475409836
                                                            ],
                                                            "value": 2020.3811475409836
                                                          },
                                                          "pangolin_lineage": {
                                                            "value": "unassigned"
                                                          },
                                                          "recency": {
                                                            "value": "Older"
                                                          },
                                                          "region": {
                                                            "value": "Middle East"
                                                          },
                                                          "region_exposure": {
                                                            "value": "Middle East"
                                                          }
                                                        }
                                                      }
                                                    ],
                                                    "name": "NODE_0000156",
                                                    "node_attrs": {
                                                      "clade_membership": {
                                                        "value": "19B"
                                                      },
                                                      "div": 7.97495465592627,
                                                      "legacy_clade_membership": {
                                                        "value": "B4"
                                                      },
                                                      "num_date": {
                                                        "confidence": [
                                                          2020.361530847664,
                                                          2020.3803177587577
                                                        ],
                                                        "value": 2020.3744053109992
                                                      },
                                                      "country": {
                                                        "confidence": {
                                                          "United Arab Emirates": 0.9999823237296337
                                                        },
                                                        "entropy": 0.00025583227116513245,
                                                        "value": "United Arab Emirates"
                                                      }
                                                    }
                                                  }
                                                ],
                                                "name": "NODE_0000065",
                                                "node_attrs": {
                                                  "clade_membership": {
                                                    "value": "19B"
                                                  },
                                                  "div": 5.981210437499496,
                                                  "legacy_clade_membership": {
                                                    "value": "B4"
                                                  },
                                                  "num_date": {
                                                    "confidence": [
                                                      2020.3230969100114,
                                                      2020.3547758916927
                                                    ],
                                                    "value": 2020.3359420892207
                                                  },
                                                  "country": {
                                                    "confidence": {
                                                      "United Arab Emirates": 0.9999819676330636
                                                    },
                                                    "entropy": 0.0002605216512671881,
                                                    "value": "United Arab Emirates"
                                                  }
                                                }
                                              },
                                              {
                                                "branch_attrs": {
                                                  "mutations": {}
                                                },
                                                "children": [
                                                  {
                                                    "branch_attrs": {
                                                      "labels": {
                                                        "aa": "ORF1b: D2323Y; S: A522V"
                                                      },
                                                      "mutations": {
                                                        "ORF1b": [
                                                          "D2323Y"
                                                        ],
                                                        "S": [
                                                          "A522V"
                                                        ],
                                                        "nuc": [
                                                          "T4402C",
                                                          "G20434T",
                                                          "C23127T"
                                                        ]
                                                      }
                                                    },
                                                    "name": "UnitedArabEmirates/0485/2020",
                                                    "node_attrs": {
                                                      "author": {
                                                        "author": "?",
                                                        "value": "?"
                                                      },
                                                      "clade_membership": {
                                                        "value": "19B"
                                                      },
                                                      "country": {
                                                        "confidence": {
                                                          "United Arab Emirates": 1.0
                                                        },
                                                        "entropy": -1.000088900581841e-12,
                                                        "value": "United Arab Emirates"
                                                      },
                                                      "div": 8.981522370544393,
                                                      "division": {
                                                        "value": "Abu Dhabi"
                                                      },
                                                      "division_exposure": {
                                                        "value": "Abu Dhabi"
                                                      },
                                                      "host": {
                                                        "value": "Human"
                                                      },
                                                      "legacy_clade_membership": {
                                                        "value": "B4"
                                                      },
                                                      "location": {
                                                        "value": "Abu Dhabi"
                                                      },
                                                      "num_date": {
                                                        "confidence": [
                                                          2020.3756830601094,
                                                          2020.3756830601094
                                                        ],
                                                        "value": 2020.3756830601094
                                                      },
                                                      "pangolin_lineage": {
                                                        "value": "unassigned"
                                                      },
                                                      "recency": {
                                                        "value": "Older"
                                                      },
                                                      "region": {
                                                        "value": "Middle East"
                                                      },
                                                      "region_exposure": {
                                                        "value": "Middle East"
                                                      }
                                                    }
                                                  },
                                                  {
                                                    "branch_attrs": {
                                                      "mutations": {}
                                                    },
                                                    "children": [
                                                      {
                                                        "branch_attrs": {
                                                          "mutations": {}
                                                        },
                                                        "children": [
                                                          {
                                                            "branch_attrs": {
                                                              "mutations": {}
                                                            },
                                                            "name": "UnitedArabEmirates/0798/2020",
                                                            "node_attrs": {
                                                              "author": {
                                                                "author": "?",
                                                                "value": "?"
                                                              },
                                                              "clade_membership": {
                                                                "value": "19B"
                                                              },
                                                              "country": {
                                                                "confidence": {
                                                                  "United Arab Emirates": 1.0
                                                                },
                                                                "entropy": -1.000088900581841e-12,
                                                                "value": "United Arab Emirates"
                                                              },
                                                              "div": 5.9812104374995325,
                                                              "division": {
                                                                "value": "Abu Dhabi"
                                                              },
                                                              "division_exposure": {
                                                                "value": "Abu Dhabi"
                                                              },
                                                              "host": {
                                                                "value": "Human"
                                                              },
                                                              "legacy_clade_membership": {
                                                                "value": "B4"
                                                              },
                                                              "location": {
                                                                "value": "Abu Dhabi"
                                                              },
                                                              "num_date": {
                                                                "confidence": [
                                                                  2020.3811475409836,
                                                                  2020.3811475409836
                                                                ],
                                                                "value": 2020.3811475409836
                                                              },
                                                              "pangolin_lineage": {
                                                                "value": "unassigned"
                                                              },
                                                              "recency": {
                                                                "value": "Older"
                                                              },
                                                              "region": {
                                                                "value": "Middle East"
                                                              },
                                                              "region_exposure": {
                                                                "value": "Middle East"
                                                              }
                                                            }
                                                          },
                                                          {
                                                            "branch_attrs": {
                                                              "mutations": {}
                                                            },
                                                            "name": "UnitedArabEmirates/0141/2020",
                                                            "node_attrs": {
                                                              "author": {
                                                                "author": "?",
                                                                "value": "?"
                                                              },
                                                              "clade_membership": {
                                                                "value": "19B"
                                                              },
                                                              "country": {
                                                                "confidence": {
                                                                  "United Arab Emirates": 1.0
                                                                },
                                                                "entropy": -1.000088900581841e-12,
                                                                "value": "United Arab Emirates"
                                                              },
                                                              "div": 5.9812104374995325,
                                                              "division": {
                                                                "value": "Abu Dhabi"
                                                              },
                                                              "division_exposure": {
                                                                "value": "Abu Dhabi"
                                                              },
                                                              "host": {
                                                                "value": "Human"
                                                              },
                                                              "legacy_clade_membership": {
                                                                "value": "B4"
                                                              },
                                                              "location": {
                                                                "value": "Abu Dhabi"
                                                              },
                                                              "num_date": {
                                                                "confidence": [
                                                                  2020.3784153005465,
                                                                  2020.3784153005465
                                                                ],
                                                                "value": 2020.3784153005465
                                                              },
                                                              "pangolin_lineage": {
                                                                "value": "unassigned"
                                                              },
                                                              "recency": {
                                                                "value": "Older"
                                                              },
                                                              "region": {
                                                                "value": "Middle East"
                                                              },
                                                              "region_exposure": {
                                                                "value": "Middle East"
                                                              }
                                                            }
                                                          }
                                                        ],
                                                        "name": "NODE_0000069",
                                                        "node_attrs": {
                                                          "clade_membership": {
                                                            "value": "19B"
                                                          },
                                                          "div": 5.981210437499521,
                                                          "legacy_clade_membership": {
                                                            "value": "B4"
                                                          },
                                                          "num_date": {
                                                            "confidence": [
                                                              2020.3586723056656,
                                                              2020.3784153005465
                                                            ],
                                                            "value": 2020.36830195557
                                                          },
                                                          "country": {
                                                            "confidence": {
                                                              "United Arab Emirates": 0.9999823163701759
                                                            },
                                                            "entropy": 0.00025592781972180143,
                                                            "value": "United Arab Emirates"
                                                          }
                                                        }
                                                      },
                                                      {
                                                        "branch_attrs": {
                                                          "mutations": {}
                                                        },
                                                        "children": [
                                                          {
                                                            "branch_attrs": {
                                                              "mutations": {}
                                                            },
                                                            "name": "UnitedArabEmirates/0342/2020",
                                                            "node_attrs": {
                                                              "author": {
                                                                "author": "?",
                                                                "value": "?"
                                                              },
                                                              "clade_membership": {
                                                                "value": "19B"
                                                              },
                                                              "country": {
                                                                "confidence": {
                                                                  "United Arab Emirates": 1.0
                                                                },
                                                                "entropy": -1.000088900581841e-12,
                                                                "value": "United Arab Emirates"
                                                              },
                                                              "div": 5.9812104374995325,
                                                              "division": {
                                                                "value": "Abu Dhabi"
                                                              },
                                                              "division_exposure": {
                                                                "value": "Abu Dhabi"
                                                              },
                                                              "host": {
                                                                "value": "Human"
                                                              },
                                                              "legacy_clade_membership": {
                                                                "value": "B4"
                                                              },
                                                              "location": {
                                                                "value": "Abu Dhabi"
                                                              },
                                                              "num_date": {
                                                                "confidence": [
                                                                  2020.372950819672,
                                                                  2020.372950819672
                                                                ],
                                                                "value": 2020.372950819672
                                                              },
                                                              "pangolin_lineage": {
                                                                "value": "unassigned"
                                                              },
                                                              "recency": {
                                                                "value": "Older"
                                                              },
                                                              "region": {
                                                                "value": "Middle East"
                                                              },
                                                              "region_exposure": {
                                                                "value": "Middle East"
                                                              }
                                                            }
                                                          },
                                                          {
                                                            "branch_attrs": {
                                                              "mutations": {
                                                                "nuc": [
                                                                  "T10468C"
                                                                ]
                                                              }
                                                            },
                                                            "name": "UnitedArabEmirates/0781/2020",
                                                            "node_attrs": {
                                                              "author": {
                                                                "author": "?",
                                                                "value": "?"
                                                              },
                                                              "clade_membership": {
                                                                "value": "19B"
                                                              },
                                                              "country": {
                                                                "confidence": {
                                                                  "United Arab Emirates": 1.0
                                                                },
                                                                "entropy": -1.000088900581841e-12,
                                                                "value": "United Arab Emirates"
                                                              },
                                                              "div": 6.980840249384933,
                                                              "division": {
                                                                "value": "Abu Dhabi"
                                                              },
                                                              "division_exposure": {
                                                                "value": "Abu Dhabi"
                                                              },
                                                              "host": {
                                                                "value": "Human"
                                                              },
                                                              "legacy_clade_membership": {
                                                                "value": "B4"
                                                              },
                                                              "location": {
                                                                "value": "Abu Dhabi"
                                                              },
                                                              "num_date": {
                                                                "confidence": [
                                                                  2020.3811475409836,
                                                                  2020.3811475409836
                                                                ],
                                                                "value": 2020.3811475409836
                                                              },
                                                              "pangolin_lineage": {
                                                                "value": "unassigned"
                                                              },
                                                              "recency": {
                                                                "value": "Older"
                                                              },
                                                              "region": {
                                                                "value": "Middle East"
                                                              },
                                                              "region_exposure": {
                                                                "value": "Middle East"
                                                              }
                                                            }
                                                          }
                                                        ],
                                                        "name": "NODE_0000070",
                                                        "node_attrs": {
                                                          "clade_membership": {
                                                            "value": "19B"
                                                          },
                                                          "div": 5.981210437499521,
                                                          "legacy_clade_membership": {
                                                            "value": "B4"
                                                          },
                                                          "num_date": {
                                                            "confidence": [
                                                              2020.354251493985,
                                                              2020.372950819672
                                                            ],
                                                            "value": 2020.3695797046798
                                                          },
                                                          "country": {
                                                            "confidence": {
                                                              "United Arab Emirates": 0.9999823163701759
                                                            },
                                                            "entropy": 0.00025592781972180143,
                                                            "value": "United Arab Emirates"
                                                          }
                                                        }
                                                      }
                                                    ],
                                                    "name": "NODE_0000068",
                                                    "node_attrs": {
                                                      "clade_membership": {
                                                        "value": "19B"
                                                      },
                                                      "div": 5.9812104374995085,
                                                      "legacy_clade_membership": {
                                                        "value": "B4"
                                                      },
                                                      "num_date": {
                                                        "confidence": [
                                                          2020.340107137949,
                                                          2020.3714539047685
                                                        ],
                                                        "value": 2020.3595788955304
                                                      },
                                                      "country": {
                                                        "confidence": {
                                                          "United Arab Emirates": 0.9999816198091988
                                                        },
                                                        "entropy": 0.00026509636660180364,
                                                        "value": "United Arab Emirates"
                                                      }
                                                    }
                                                  }
                                                ],
                                                "name": "NODE_0000067",
                                                "node_attrs": {
                                                  "clade_membership": {
                                                    "value": "19B"
                                                  },
                                                  "div": 5.981210437499496,
                                                  "legacy_clade_membership": {
                                                    "value": "B4"
                                                  },
                                                  "num_date": {
                                                    "confidence": [
                                                      2020.3226373290204,
                                                      2020.356084207043
                                                    ],
                                                    "value": 2020.3422087691235
                                                  },
                                                  "country": {
                                                    "confidence": {
                                                      "United Arab Emirates": 0.9999819523829042
                                                    },
                                                    "entropy": 0.00026071920626535156,
                                                    "value": "United Arab Emirates"
                                                  }
                                                }
                                              }
                                            ],
                                            "name": "NODE_0000061",
                                            "node_attrs": {
                                              "clade_membership": {
                                                "value": "19B"
                                              },
                                              "div": 5.981210437499484,
                                              "legacy_clade_membership": {
                                                "value": "B4"
                                              },
                                              "num_date": {
                                                "confidence": [
                                                  2020.310073704807,
                                                  2020.345209933375
                                                ],
                                                "value": 2020.3337962769797
                                              },
                                              "country": {
                                                "confidence": {
                                                  "United Arab Emirates": 0.9999815958156043
                                                },
                                                "entropy": 0.000265406681150685,
                                                "value": "United Arab Emirates"
                                              }
                                            }
                                          }
                                        ],
                                        "name": "NODE_0000058",
                                        "node_attrs": {
                                          "clade_membership": {
                                            "value": "19B"
                                          },
                                          "div": 5.981210437499471,
                                          "legacy_clade_membership": {
                                            "value": "B4"
                                          },
                                          "num_date": {
                                            "confidence": [
                                              2020.2928021657904,
                                              2020.341727646846
                                            ],
                                            "value": 2020.3252599108314
                                          },
                                          "country": {
                                            "confidence": {
                                              "United Arab Emirates": 0.9999815781436329
                                            },
                                            "entropy": 0.0002656534728177757,
                                            "value": "United Arab Emirates"
                                          }
                                        }
                                      }
                                    ],
                                    "name": "NODE_0000053",
                                    "node_attrs": {
                                      "clade_membership": {
                                        "value": "19B"
                                      },
                                      "div": 5.981210437499459,
                                      "legacy_clade_membership": {
                                        "value": "B4"
                                      },
                                      "num_date": {
                                        "confidence": [
                                          2020.2374976784736,
                                          2020.3385762545945
                                        ],
                                        "value": 2020.301250134809
                                      },
                                      "country": {
                                        "confidence": {
                                          "United Arab Emirates": 0.9999803214521786
                                        },
                                        "entropy": 0.0002831451010653942,
                                        "value": "United Arab Emirates"
                                      }
                                    }
                                  }
                                ],
                                "name": "NODE_0000049",
                                "node_attrs": {
                                  "clade_membership": {
                                    "value": "19B"
                                  },
                                  "div": 5.981210437499446,
                                  "legacy_clade_membership": {
                                    "value": "B4"
                                  },
                                  "num_date": {
                                    "confidence": [
                                      2020.2231735103055,
                                      2020.2580245537117
                                    ],
                                    "value": 2020.239968234229
                                  },
                                  "country": {
                                    "confidence": {
                                      "United Arab Emirates": 0.9998743018579145
                                    },
                                    "entropy": 0.001426749399877682,
                                    "value": "United Arab Emirates"
                                  }
                                }
                              }
                            ],
                            "name": "NODE_0000045",
                            "node_attrs": {
                              "clade_membership": {
                                "value": "19B"
                              },
                              "div": 5.981210437499434,
                              "legacy_clade_membership": {
                                "value": "B4"
                              },
                              "num_date": {
                                "confidence": [
                                  2020.2026792509782,
                                  2020.2503066681345
                                ],
                                "value": 2020.2302429806596
                              },
                              "country": {
                                "confidence": {
                                  "United Arab Emirates": 0.9999800823871
                                },
                                "entropy": 0.00028578637352210295,
                                "value": "United Arab Emirates"
                              }
                            }
                          }
                        ],
                        "name": "NODE_0000139",
                        "node_attrs": {
                          "clade_membership": {
                            "value": "19B"
                          },
                          "div": 5.9812104374994215,
                          "legacy_clade_membership": {
                            "value": "B4"
                          },
                          "num_date": {
                            "confidence": [
                              2020.190966027518,
                              2020.2090163934427
                            ],
                            "value": 2020.2056452784504
                          },
                          "country": {
                            "confidence": {
                              "United Arab Emirates": 0.999978401998508
                            },
                            "entropy": 0.000254152424871368,
                            "value": "United Arab Emirates"
                          }
                        }
                      },
                      {
                        "branch_attrs": {
                          "labels": {
                            "aa": "ORF8: E92K"
                          },
                          "mutations": {
                            "ORF8": [
                              "E92K"
                            ],
                            "nuc": [
                              "G28167A"
                            ]
                          }
                        },
                        "children": [
                          {
                            "branch_attrs": {
                              "labels": {
                                "aa": "ORF8: G77C; S: S939F"
                              },
                              "mutations": {
                                "ORF8": [
                                  "G77C"
                                ],
                                "S": [
                                  "S939F"
                                ],
                                "nuc": [
                                  "T17688C",
                                  "C23086T",
                                  "C24378T",
                                  "G28122T"
                                ]
                              }
                            },
                            "name": "UnitedArabEmirates/0255/2020",
                            "node_attrs": {
                              "author": {
                                "author": "?",
                                "value": "?"
                              },
                              "clade_membership": {
                                "value": "19B"
                              },
                              "country": {
                                "confidence": {
                                  "United Arab Emirates": 0.9999999999999999
                                },
                                "entropy": -9.99866855976916e-13,
                                "value": "United Arab Emirates"
                              },
                              "div": 9.982468074079609,
                              "division": {
                                "value": "Abu Dhabi"
                              },
                              "division_exposure": {
                                "value": "Abu Dhabi"
                              },
                              "host": {
                                "value": "Human"
                              },
                              "legacy_clade_membership": {
                                "value": "B4"
                              },
                              "location": {
                                "value": "Abu Dhabi"
                              },
                              "num_date": {
                                "confidence": [
                                  2020.3756830601094,
                                  2020.3756830601094
                                ],
                                "value": 2020.3756830601094
                              },
                              "pangolin_lineage": {
                                "value": "unassigned"
                              },
                              "recency": {
                                "value": "Older"
                              },
                              "region": {
                                "value": "Middle East"
                              },
                              "region_exposure": {
                                "value": "Middle East"
                              }
                            }
                          },
                          {
                            "branch_attrs": {
                              "labels": {
                                "aa": "ORF1a: K290N, L384F; ORF7a: E95Q"
                              },
                              "mutations": {
                                "ORF1a": [
                                  "K290N",
                                  "L384F"
                                ],
                                "ORF7a": [
                                  "E95Q"
                                ],
                                "nuc": [
                                  "G1135T",
                                  "C1415T",
                                  "G27676C",
                                  "G29751T"
                                ]
                              }
                            },
                            "name": "UnitedArabEmirates/0789/2020",
                            "node_attrs": {
                              "author": {
                                "author": "?",
                                "value": "?"
                              },
                              "clade_membership": {
                                "value": "19B"
                              },
                              "country": {
                                "confidence": {
                                  "United Arab Emirates": 0.9999999999999999
                                },
                                "entropy": -9.99866855976916e-13,
                                "value": "United Arab Emirates"
                              },
                              "div": 9.985566478668979,
                              "division": {
                                "value": "Abu Dhabi"
                              },
                              "division_exposure": {
                                "value": "Abu Dhabi"
                              },
                              "host": {
                                "value": "Human"
                              },
                              "legacy_clade_membership": {
                                "value": "B4"
                              },
                              "location": {
                                "value": "Abu Dhabi"
                              },
                              "num_date": {
                                "confidence": [
                                  2020.3811475409836,
                                  2020.3811475409836
                                ],
                                "value": 2020.3811475409836
                              },
                              "pangolin_lineage": {
                                "value": "unassigned"
                              },
                              "recency": {
                                "value": "Older"
                              },
                              "region": {
                                "value": "Middle East"
                              },
                              "region_exposure": {
                                "value": "Middle East"
                              }
                            }
                          },
                          {
                            "branch_attrs": {
                              "labels": {
                                "aa": "ORF8: V62M; S: P330S, A684S"
                              },
                              "mutations": {
                                "ORF8": [
                                  "V62M"
                                ],
                                "S": [
                                  "P330S",
                                  "A684S"
                                ],
                                "nuc": [
                                  "C22550T",
                                  "G23612T",
                                  "G26951T",
                                  "G28077A"
                                ]
                              }
                            },
                            "name": "UnitedArabEmirates/0720/2020",
                            "node_attrs": {
                              "author": {
                                "author": "?",
                                "value": "?"
                              },
                              "clade_membership": {
                                "value": "19B"
                              },
                              "country": {
                                "confidence": {
                                  "United Arab Emirates": 0.9999999999999999
                                },
                                "entropy": -9.99866855976916e-13,
                                "value": "United Arab Emirates"
                              },
                              "div": 9.983335468735206,
                              "division": {
                                "value": "Abu Dhabi"
                              },
                              "division_exposure": {
                                "value": "Abu Dhabi"
                              },
                              "host": {
                                "value": "Human"
                              },
                              "legacy_clade_membership": {
                                "value": "B4"
                              },
                              "location": {
                                "value": "Abu Dhabi"
                              },
                              "num_date": {
                                "confidence": [
                                  2020.3811475409836,
                                  2020.3811475409836
                                ],
                                "value": 2020.3811475409836
                              },
                              "pangolin_lineage": {
                                "value": "unassigned"
                              },
                              "recency": {
                                "value": "Older"
                              },
                              "region": {
                                "value": "Middle East"
                              },
                              "region_exposure": {
                                "value": "Middle East"
                              }
                            }
                          },
                          {
                            "branch_attrs": {
                              "labels": {
                                "aa": "N: Q389H; S: A672V"
                              },
                              "mutations": {
                                "N": [
                                  "Q389H"
                                ],
                                "S": [
                                  "A672V"
                                ],
                                "nuc": [
                                  "C11779T",
                                  "G13348T",
                                  "C23577T",
                                  "G29440T"
                                ]
                              }
                            },
                            "name": "UnitedArabEmirates/0471/2020",
                            "node_attrs": {
                              "author": {
                                "author": "?",
                                "value": "?"
                              },
                              "clade_membership": {
                                "value": "19B"
                              },
                              "country": {
                                "confidence": {
                                  "United Arab Emirates": 0.9999999999999999
                                },
                                "entropy": -9.99866855976916e-13,
                                "value": "United Arab Emirates"
                              },
                              "div": 9.982924506325213,
                              "division": {
                                "value": "Abu Dhabi"
                              },
                              "division_exposure": {
                                "value": "Abu Dhabi"
                              },
                              "host": {
                                "value": "Human"
                              },
                              "legacy_clade_membership": {
                                "value": "B4"
                              },
                              "location": {
                                "value": "Abu Dhabi"
                              },
                              "num_date": {
                                "confidence": [
                                  2020.3784153005465,
                                  2020.3784153005465
                                ],
                                "value": 2020.3784153005465
                              },
                              "pangolin_lineage": {
                                "value": "unassigned"
                              },
                              "recency": {
                                "value": "Older"
                              },
                              "region": {
                                "value": "Middle East"
                              },
                              "region_exposure": {
                                "value": "Middle East"
                              }
                            }
                          },
                          {
                            "branch_attrs": {
                              "mutations": {}
                            },
                            "name": "Oman/RESP-20-5414/2020",
                            "node_attrs": {
                              "age": {
                                "value": "56"
                              },
                              "author": {
                                "author": "Samira Al-Maruqi et al",
                                "value": "Samira Al-Maruqi et al"
                              },
                              "clade_membership": {
                                "value": "19B"
                              },
                              "country": {
                                "confidence": {
                                  "Oman": 1.0
                                },
                                "entropy": -1.000088900581841e-12,
                                "value": "Oman"
                              },
                              "div": 5.981310672436069,
                              "division": {
                                "value": "Dakhiliyah"
                              },
                              "division_exposure": {
                                "value": "Dakhiliyah"
                              },
                              "gisaid_epi_isl": {
                                "value": "EPI_ISL_457993"
                              },
                              "host": {
                                "value": "Human"
                              },
                              "legacy_clade_membership": {
                                "value": "B4"
                              },
                              "num_date": {
                                "confidence": [
                                  2020.2281420765028,
                                  2020.2281420765028
                                ],
                                "value": 2020.2281420765028
                              },
                              "originating_lab": {
                                "value": "Oman-NIC"
                              },
                              "pangolin_lineage": {
                                "value": "unassigned"
                              },
                              "recency": {
                                "value": "Older"
                              },
                              "region": {
                                "value": "Asia"
                              },
                              "region_exposure": {
                                "value": "Asia"
                              },
                              "sex": {
                                "value": "Male"
                              },
                              "submitting_lab": {
                                "value": "Oman-NIC"
                              },
                              "url": "https://www.gisaid.org"
                            }
                          },
                          {
                            "branch_attrs": {
                              "labels": {
                                "aa": "ORF1a: P804L, A1049V, D3897A; ORF1b: M1499I; ORF3a: S171L"
                              },
                              "mutations": {
                                "ORF1a": [
                                  "P804L",
                                  "A1049V",
                                  "D3897A"
                                ],
                                "ORF1b": [
                                  "M1499I"
                                ],
                                "ORF3a": [
                                  "S171L"
                                ],
                                "nuc": [
                                  "C2676T",
                                  "C3411T",
                                  "G5194T",
                                  "A11955C",
                                  "T15939C",
                                  "G17964T",
                                  "C25904T"
                                ]
                              }
                            },
                            "name": "UnitedArabEmirates/0473/2020",
                            "node_attrs": {
                              "author": {
                                "author": "?",
                                "value": "?"
                              },
                              "clade_membership": {
                                "value": "19B"
                              },
                              "country": {
                                "confidence": {
                                  "United Arab Emirates": 0.9999999999999999
                                },
                                "entropy": -9.99866855976916e-13,
                                "value": "United Arab Emirates"
                              },
                              "div": 12.992650649301144,
                              "division": {
                                "value": "Abu Dhabi"
                              },
                              "division_exposure": {
                                "value": "Abu Dhabi"
                              },
                              "host": {
                                "value": "Human"
                              },
                              "legacy_clade_membership": {
                                "value": "B4"
                              },
                              "location": {
                                "value": "Abu Dhabi"
                              },
                              "num_date": {
                                "confidence": [
                                  2020.3784153005465,
                                  2020.3784153005465
                                ],
                                "value": 2020.3784153005465
                              },
                              "pangolin_lineage": {
                                "value": "unassigned"
                              },
                              "recency": {
                                "value": "Older"
                              },
                              "region": {
                                "value": "Middle East"
                              },
                              "region_exposure": {
                                "value": "Middle East"
                              }
                            }
                          },
                          {
                            "branch_attrs": {
                              "labels": {
                                "aa": "ORF1a: S505F, T4355I; ORF1b: Q2425K"
                              },
                              "mutations": {
                                "ORF1a": [
                                  "S505F",
                                  "T4355I"
                                ],
                                "ORF1b": [
                                  "Q2425K"
                                ],
                                "nuc": [
                                  "A1621G",
                                  "C1779T",
                                  "C13329T",
                                  "C20740A"
                                ]
                              }
                            },
                            "name": "UnitedArabEmirates/0669/2020",
                            "node_attrs": {
                              "author": {
                                "author": "?",
                                "value": "?"
                              },
                              "clade_membership": {
                                "value": "19B"
                              },
                              "country": {
                                "confidence": {
                                  "United Arab Emirates": 0.9999999999999999
                                },
                                "entropy": -9.99866855976916e-13,
                                "value": "United Arab Emirates"
                              },
                              "div": 9.985290344159402,
                              "division": {
                                "value": "Abu Dhabi"
                              },
                              "division_exposure": {
                                "value": "Abu Dhabi"
                              },
                              "host": {
                                "value": "Human"
                              },
                              "legacy_clade_membership": {
                                "value": "B4"
                              },
                              "location": {
                                "value": "Abu Dhabi"
                              },
                              "num_date": {
                                "confidence": [
                                  2020.370218579235,
                                  2020.370218579235
                                ],
                                "value": 2020.370218579235
                              },
                              "pangolin_lineage": {
                                "value": "unassigned"
                              },
                              "recency": {
                                "value": "Older"
                              },
                              "region": {
                                "value": "Middle East"
                              },
                              "region_exposure": {
                                "value": "Middle East"
                              }
                            }
                          },
                          {
                            "branch_attrs": {
                              "labels": {
                                "aa": "N: T135I; ORF1a: G353C, N2023S; ORF1b: T730I; ORF3a: W131C"
                              },
                              "mutations": {
                                "N": [
                                  "T135I"
                                ],
                                "ORF1a": [
                                  "G353C",
                                  "N2023S"
                                ],
                                "ORF1b": [
                                  "T730I"
                                ],
                                "ORF3a": [
                                  "W131C"
                                ],
                                "nuc": [
                                  "G1322T",
                                  "A3082G",
                                  "A6333G",
                                  "C7528T",
                                  "C15656T",
                                  "G25785T",
                                  "C28677T"
                                ]
                              }
                            },
                            "children": [
                              {
                                "branch_attrs": {
                                  "mutations": {}
                                },
                                "name": "UnitedArabEmirates/0376/2020",
                                "node_attrs": {
                                  "author": {
                                    "author": "?",
                                    "value": "?"
                                  },
                                  "clade_membership": {
                                    "value": "19B"
                                  },
                                  "country": {
                                    "confidence": {
                                      "United Arab Emirates": 1.0
                                    },
                                    "entropy": -1.000088900581841e-12,
                                    "value": "United Arab Emirates"
                                  },
                                  "div": 12.968532354236098,
                                  "division": {
                                    "value": "Abu Dhabi"
                                  },
                                  "division_exposure": {
                                    "value": "Abu Dhabi"
                                  },
                                  "host": {
                                    "value": "Human"
                                  },
                                  "legacy_clade_membership": {
                                    "value": "B4"
                                  },
                                  "location": {
                                    "value": "Abu Dhabi"
                                  },
                                  "num_date": {
                                    "confidence": [
                                      2020.370218579235,
                                      2020.370218579235
                                    ],
                                    "value": 2020.370218579235
                                  },
                                  "pangolin_lineage": {
                                    "value": "unassigned"
                                  },
                                  "recency": {
                                    "value": "Older"
                                  },
                                  "region": {
                                    "value": "Middle East"
                                  },
                                  "region_exposure": {
                                    "value": "Middle East"
                                  }
                                }
                              },
                              {
                                "branch_attrs": {
                                  "mutations": {
                                    "nuc": [
                                      "G27240A"
                                    ]
                                  }
                                },
                                "name": "UnitedArabEmirates/0760/2020",
                                "node_attrs": {
                                  "author": {
                                    "author": "?",
                                    "value": "?"
                                  },
                                  "clade_membership": {
                                    "value": "19B"
                                  },
                                  "country": {
                                    "confidence": {
                                      "United Arab Emirates": 1.0
                                    },
                                    "entropy": -1.000088900581841e-12,
                                    "value": "United Arab Emirates"
                                  },
                                  "div": 13.968275711610348,
                                  "division": {
                                    "value": "Abu Dhabi"
                                  },
                                  "division_exposure": {
                                    "value": "Abu Dhabi"
                                  },
                                  "host": {
                                    "value": "Human"
                                  },
                                  "legacy_clade_membership": {
                                    "value": "B4"
                                  },
                                  "location": {
                                    "value": "Abu Dhabi"
                                  },
                                  "num_date": {
                                    "confidence": [
                                      2020.3811475409836,
                                      2020.3811475409836
                                    ],
                                    "value": 2020.3811475409836
                                  },
                                  "pangolin_lineage": {
                                    "value": "unassigned"
                                  },
                                  "recency": {
                                    "value": "Older"
                                  },
                                  "region": {
                                    "value": "Middle East"
                                  },
                                  "region_exposure": {
                                    "value": "Middle East"
                                  }
                                }
                              }
                            ],
                            "name": "NODE_0000173",
                            "node_attrs": {
                              "clade_membership": {
                                "value": "19B"
                              },
                              "div": 12.968532354236086,
                              "legacy_clade_membership": {
                                "value": "B4"
                              },
                              "num_date": {
                                "confidence": [
                                  2020.342708958912,
                                  2020.370218579235
                                ],
                                "value": 2020.369810990963
                              },
                              "country": {
                                "confidence": {
                                  "United Arab Emirates": 0.9999826720994837
                                },
                                "entropy": 0.0002512353881474131,
                                "value": "United Arab Emirates"
                              }
                            }
                          },
                          {
                            "branch_attrs": {
                              "labels": {
                                "aa": "N: R203K, G204R; ORF14: G50N"
                              },
                              "mutations": {
                                "N": [
                                  "R203K",
                                  "G204R"
                                ],
                                "ORF14": [
                                  "G50N"
                                ],
                                "nuc": [
                                  "G28881A",
                                  "G28882A",
                                  "G28883C"
                                ]
                              }
                            },
                            "children": [
                              {
                                "branch_attrs": {
                                  "labels": {
                                    "aa": "ORF1a: L624I"
                                  },
                                  "mutations": {
                                    "ORF1a": [
                                      "L624I"
                                    ],
                                    "nuc": [
                                      "C2135A"
                                    ]
                                  }
                                },
                                "name": "UnitedArabEmirates/0023/2020",
                                "node_attrs": {
                                  "author": {
                                    "author": "?",
                                    "value": "?"
                                  },
                                  "clade_membership": {
                                    "value": "19B"
                                  },
                                  "country": {
                                    "confidence": {
                                      "United Arab Emirates": 1.0
                                    },
                                    "entropy": -1.000088900581841e-12,
                                    "value": "United Arab Emirates"
                                  },
                                  "div": 9.975870944918048,
                                  "division": {
                                    "value": "Abu Dhabi"
                                  },
                                  "division_exposure": {
                                    "value": "Abu Dhabi"
                                  },
                                  "host": {
                                    "value": "Human"
                                  },
                                  "legacy_clade_membership": {
                                    "value": "B4"
                                  },
                                  "location": {
                                    "value": "Abu Dhabi"
                                  },
                                  "num_date": {
                                    "confidence": [
                                      2020.3620218579235,
                                      2020.3620218579235
                                    ],
                                    "value": 2020.3620218579235
                                  },
                                  "pangolin_lineage": {
                                    "value": "unassigned"
                                  },
                                  "recency": {
                                    "value": "Older"
                                  },
                                  "region": {
                                    "value": "Middle East"
                                  },
                                  "region_exposure": {
                                    "value": "Middle East"
                                  }
                                }
                              },
                              {
                                "branch_attrs": {
                                  "labels": {
                                    "aa": "N: N202S; ORF14: I49V; ORF1b: Y78C; ORF3a: A39V"
                                  },
                                  "mutations": {
                                    "N": [
                                      "N202S"
                                    ],
                                    "ORF14": [
                                      "I49V"
                                    ],
                                    "ORF1b": [
                                      "Y78C"
                                    ],
                                    "ORF3a": [
                                      "A39V"
                                    ],
                                    "nuc": [
                                      "C11224A",
                                      "A12577G",
                                      "A13700G",
                                      "T17859C",
                                      "C25508T",
                                      "A28878G"
                                    ]
                                  }
                                },
                                "name": "UnitedArabEmirates/1003/2020",
                                "node_attrs": {
                                  "author": {
                                    "author": "?",
                                    "value": "?"
                                  },
                                  "clade_membership": {
                                    "value": "19B"
                                  },
                                  "country": {
                                    "confidence": {
                                      "United Arab Emirates": 1.0
                                    },
                                    "entropy": -1.000088900581841e-12,
                                    "value": "United Arab Emirates"
                                  },
                                  "div": 14.984283821380721,
                                  "division": {
                                    "value": "Abu Dhabi"
                                  },
                                  "division_exposure": {
                                    "value": "Abu Dhabi"
                                  },
                                  "host": {
                                    "value": "Human"
                                  },
                                  "legacy_clade_membership": {
                                    "value": "B4"
                                  },
                                  "location": {
                                    "value": "Abu Dhabi"
                                  },
                                  "num_date": {
                                    "confidence": [
                                      2020.441256830601,
                                      2020.441256830601
                                    ],
                                    "value": 2020.441256830601
                                  },
                                  "pangolin_lineage": {
                                    "value": "unassigned"
                                  },
                                  "recency": {
                                    "value": "Older"
                                  },
                                  "region": {
                                    "value": "Middle East"
                                  },
                                  "region_exposure": {
                                    "value": "Middle East"
                                  }
                                }
                              }
                            ],
                            "name": "NODE_0000184",
                            "node_attrs": {
                              "clade_membership": {
                                "value": "19B"
                              },
                              "div": 8.975062632546752,
                              "legacy_clade_membership": {
                                "value": "B4"
                              },
                              "num_date": {
                                "confidence": [
                                  2020.30059618165,
                                  2020.3559670277375
                                ],
                                "value": 2020.3363692344892
                              },
                              "country": {
                                "confidence": {
                                  "United Arab Emirates": 0.9999826720994837
                                },
                                "entropy": 0.0002512353881474131,
                                "value": "United Arab Emirates"
                              }
                            }
                          },
                          {
                            "branch_attrs": {
                              "labels": {
                                "aa": "ORF1a: H325Y, K680N, A1432T; S: S255F"
                              },
                              "mutations": {
                                "ORF1a": [
                                  "H325Y",
                                  "K680N",
                                  "A1432T"
                                ],
                                "S": [
                                  "S255F"
                                ],
                                "nuc": [
                                  "C1238T",
                                  "G2305T",
                                  "G4559A",
                                  "G13201A",
                                  "T17220C",
                                  "C22326T"
                                ]
                              }
                            },
                            "children": [
                              {
                                "branch_attrs": {
                                  "mutations": {}
                                },
                                "name": "UnitedArabEmirates/0132/2020",
                                "node_attrs": {
                                  "author": {
                                    "author": "?",
                                    "value": "?"
                                  },
                                  "clade_membership": {
                                    "value": "19B"
                                  },
                                  "country": {
                                    "confidence": {
                                      "United Arab Emirates": 1.0
                                    },
                                    "entropy": -1.000088900581841e-12,
                                    "value": "United Arab Emirates"
                                  },
                                  "div": 11.968723158067064,
                                  "division": {
                                    "value": "Abu Dhabi"
                                  },
                                  "division_exposure": {
                                    "value": "Abu Dhabi"
                                  },
                                  "host": {
                                    "value": "Human"
                                  },
                                  "legacy_clade_membership": {
                                    "value": "B4"
                                  },
                                  "location": {
                                    "value": "Abu Dhabi"
                                  },
                                  "num_date": {
                                    "confidence": [
                                      2020.3784153005465,
                                      2020.3784153005465
                                    ],
                                    "value": 2020.3784153005465
                                  },
                                  "pangolin_lineage": {
                                    "value": "unassigned"
                                  },
                                  "recency": {
                                    "value": "Older"
                                  },
                                  "region": {
                                    "value": "Middle East"
                                  },
                                  "region_exposure": {
                                    "value": "Middle East"
                                  }
                                }
                              },
                              {
                                "branch_attrs": {
                                  "mutations": {}
                                },
                                "name": "UnitedArabEmirates/0137/2020",
                                "node_attrs": {
                                  "author": {
                                    "author": "?",
                                    "value": "?"
                                  },
                                  "clade_membership": {
                                    "value": "19B"
                                  },
                                  "country": {
                                    "confidence": {
                                      "United Arab Emirates": 1.0
                                    },
                                    "entropy": -1.000088900581841e-12,
                                    "value": "United Arab Emirates"
                                  },
                                  "div": 11.968723158067064,
                                  "division": {
                                    "value": "Abu Dhabi"
                                  },
                                  "division_exposure": {
                                    "value": "Abu Dhabi"
                                  },
                                  "host": {
                                    "value": "Human"
                                  },
                                  "legacy_clade_membership": {
                                    "value": "B4"
                                  },
                                  "location": {
                                    "value": "Abu Dhabi"
                                  },
                                  "num_date": {
                                    "confidence": [
                                      2020.3784153005465,
                                      2020.3784153005465
                                    ],
                                    "value": 2020.3784153005465
                                  },
                                  "pangolin_lineage": {
                                    "value": "unassigned"
                                  },
                                  "recency": {
                                    "value": "Older"
                                  },
                                  "region": {
                                    "value": "Middle East"
                                  },
                                  "region_exposure": {
                                    "value": "Middle East"
                                  }
                                }
                              }
                            ],
                            "name": "NODE_0000223",
                            "node_attrs": {
                              "clade_membership": {
                                "value": "19B"
                              },
                              "div": 11.968723158067052,
                              "legacy_clade_membership": {
                                "value": "B4"
                              },
                              "num_date": {
                                "confidence": [
                                  2020.3520661319005,
                                  2020.3784153005465
                                ],
                                "value": 2020.3750441855543
                              },
                              "country": {
                                "confidence": {
                                  "United Arab Emirates": 0.9999826720994837
                                },
                                "entropy": 0.0002512353881474131,
                                "value": "United Arab Emirates"
                              }
                            }
                          },
                          {
                            "branch_attrs": {
                              "labels": {
                                "aa": "ORF10: N34H; ORF1a: E1293G, F3753V"
                              },
                              "mutations": {
                                "ORF10": [
                                  "N34H"
                                ],
                                "ORF1a": [
                                  "E1293G",
                                  "F3753V"
                                ],
                                "nuc": [
                                  "A4143G",
                                  "T11522G",
                                  "T25180C",
                                  "A29657C"
                                ]
                              }
                            },
                            "children": [
                              {
                                "branch_attrs": {
                                  "mutations": {}
                                },
                                "name": "UnitedArabEmirates/0625/2020",
                                "node_attrs": {
                                  "author": {
                                    "author": "?",
                                    "value": "?"
                                  },
                                  "clade_membership": {
                                    "value": "19B"
                                  },
                                  "country": {
                                    "confidence": {
                                      "United Arab Emirates": 1.0
                                    },
                                    "entropy": -1.000088900581841e-12,
                                    "value": "United Arab Emirates"
                                  },
                                  "div": 9.973706408030571,
                                  "division": {
                                    "value": "Abu Dhabi"
                                  },
                                  "division_exposure": {
                                    "value": "Abu Dhabi"
                                  },
                                  "host": {
                                    "value": "Human"
                                  },
                                  "legacy_clade_membership": {
                                    "value": "B4"
                                  },
                                  "location": {
                                    "value": "Abu Dhabi"
                                  },
                                  "num_date": {
                                    "confidence": [
                                      2020.370218579235,
                                      2020.370218579235
                                    ],
                                    "value": 2020.370218579235
                                  },
                                  "pangolin_lineage": {
                                    "value": "unassigned"
                                  },
                                  "recency": {
                                    "value": "Older"
                                  },
                                  "region": {
                                    "value": "Middle East"
                                  },
                                  "region_exposure": {
                                    "value": "Middle East"
                                  }
                                }
                              },
                              {
                                "branch_attrs": {
                                  "mutations": {}
                                },
                                "name": "UnitedArabEmirates/0649/2020",
                                "node_attrs": {
                                  "author": {
                                    "author": "?",
                                    "value": "?"
                                  },
                                  "clade_membership": {
                                    "value": "19B"
                                  },
                                  "country": {
                                    "confidence": {
                                      "United Arab Emirates": 1.0
                                    },
                                    "entropy": -1.000088900581841e-12,
                                    "value": "United Arab Emirates"
                                  },
                                  "div": 9.973706408030571,
                                  "division": {
                                    "value": "Abu Dhabi"
                                  },
                                  "division_exposure": {
                                    "value": "Abu Dhabi"
                                  },
                                  "host": {
                                    "value": "Human"
                                  },
                                  "legacy_clade_membership": {
                                    "value": "B4"
                                  },
                                  "location": {
                                    "value": "Abu Dhabi"
                                  },
                                  "num_date": {
                                    "confidence": [
                                      2020.370218579235,
                                      2020.370218579235
                                    ],
                                    "value": 2020.370218579235
                                  },
                                  "pangolin_lineage": {
                                    "value": "unassigned"
                                  },
                                  "recency": {
                                    "value": "Older"
                                  },
                                  "region": {
                                    "value": "Middle East"
                                  },
                                  "region_exposure": {
                                    "value": "Middle East"
                                  }
                                }
                              }
                            ],
                            "name": "NODE_0000252",
                            "node_attrs": {
                              "clade_membership": {
                                "value": "19B"
                              },
                              "div": 9.97370640803056,
                              "legacy_clade_membership": {
                                "value": "B4"
                              },
                              "num_date": {
                                "confidence": [
                                  2020.3448041105776,
                                  2020.370218579235
                                ],
                                "value": 2020.370218579235
                              },
                              "country": {
                                "confidence": {
                                  "United Arab Emirates": 0.9999826720994837
                                },
                                "entropy": 0.0002512353881474131,
                                "value": "United Arab Emirates"
                              }
                            }
                          },
                          {
                            "branch_attrs": {
                              "labels": {
                                "aa": "N: D377Y; ORF1a: V2580F; ORF1b: P1645S, V2223L"
                              },
                              "mutations": {
                                "N": [
                                  "D377Y"
                                ],
                                "ORF1a": [
                                  "V2580F"
                                ],
                                "ORF1b": [
                                  "P1645S",
                                  "V2223L"
                                ],
                                "nuc": [
                                  "G8003T",
                                  "C18400T",
                                  "G20134T",
                                  "G29402T"
                                ]
                              }
                            },
                            "children": [
                              {
                                "branch_attrs": {
                                  "mutations": {}
                                },
                                "name": "UnitedArabEmirates/0660/2020",
                                "node_attrs": {
                                  "author": {
                                    "author": "?",
                                    "value": "?"
                                  },
                                  "clade_membership": {
                                    "value": "19B"
                                  },
                                  "country": {
                                    "confidence": {
                                      "United Arab Emirates": 1.0
                                    },
                                    "entropy": -1.000088900581841e-12,
                                    "value": "United Arab Emirates"
                                  },
                                  "div": 9.971497592363255,
                                  "division": {
                                    "value": "Abu Dhabi"
                                  },
                                  "division_exposure": {
                                    "value": "Abu Dhabi"
                                  },
                                  "host": {
                                    "value": "Human"
                                  },
                                  "legacy_clade_membership": {
                                    "value": "B4"
                                  },
                                  "location": {
                                    "value": "Abu Dhabi"
                                  },
                                  "num_date": {
                                    "confidence": [
                                      2020.372950819672,
                                      2020.372950819672
                                    ],
                                    "value": 2020.372950819672
                                  },
                                  "pangolin_lineage": {
                                    "value": "unassigned"
                                  },
                                  "recency": {
                                    "value": "Older"
                                  },
                                  "region": {
                                    "value": "Middle East"
                                  },
                                  "region_exposure": {
                                    "value": "Middle East"
                                  }
                                }
                              },
                              {
                                "branch_attrs": {
                                  "mutations": {}
                                },
                                "children": [
                                  {
                                    "branch_attrs": {
                                      "mutations": {}
                                    },
                                    "name": "UnitedArabEmirates/0655/2020",
                                    "node_attrs": {
                                      "author": {
                                        "author": "?",
                                        "value": "?"
                                      },
                                      "clade_membership": {
                                        "value": "19B"
                                      },
                                      "country": {
                                        "confidence": {
                                          "United Arab Emirates": 0.9999999999999999
                                        },
                                        "entropy": -9.99866855976916e-13,
                                        "value": "United Arab Emirates"
                                      },
                                      "div": 9.971497592363269,
                                      "division": {
                                        "value": "Abu Dhabi"
                                      },
                                      "division_exposure": {
                                        "value": "Abu Dhabi"
                                      },
                                      "host": {
                                        "value": "Human"
                                      },
                                      "legacy_clade_membership": {
                                        "value": "B4"
                                      },
                                      "location": {
                                        "value": "Abu Dhabi"
                                      },
                                      "num_date": {
                                        "confidence": [
                                          2020.372950819672,
                                          2020.372950819672
                                        ],
                                        "value": 2020.372950819672
                                      },
                                      "pangolin_lineage": {
                                        "value": "unassigned"
                                      },
                                      "recency": {
                                        "value": "Older"
                                      },
                                      "region": {
                                        "value": "Middle East"
                                      },
                                      "region_exposure": {
                                        "value": "Middle East"
                                      }
                                    }
                                  },
                                  {
                                    "branch_attrs": {
                                      "mutations": {}
                                    },
                                    "name": "UnitedArabEmirates/0656/2020",
                                    "node_attrs": {
                                      "author": {
                                        "author": "?",
                                        "value": "?"
                                      },
                                      "clade_membership": {
                                        "value": "19B"
                                      },
                                      "country": {
                                        "confidence": {
                                          "United Arab Emirates": 0.9999999999999999
                                        },
                                        "entropy": -9.99866855976916e-13,
                                        "value": "United Arab Emirates"
                                      },
                                      "div": 9.971497592363269,
                                      "division": {
                                        "value": "Abu Dhabi"
                                      },
                                      "division_exposure": {
                                        "value": "Abu Dhabi"
                                      },
                                      "host": {
                                        "value": "Human"
                                      },
                                      "legacy_clade_membership": {
                                        "value": "B4"
[truncated: 6,494,852 more chars]
